# Supplementary material for: Multiple Roles for the Non-Coding RNA SRA in Regulation of Adipogenesis and Insulin Sensitivity
Source: PLoS One. 2010 Dec 2;5(12):e14199. doi: 10.1371/journal.pone.0014199 (PMC2996286; doi:10.1371/journal.pone.0014199)
Supplement: Data Set S1 — (0.97 MB XLS) [file pone.0014199.s013.xls]

## Sheet: Data Set S1A
Data Set S1A. GO BP and gene listings for SRA overexpression vs. empty vector in ST2 cells
Probe set	Symbol	Gene name	p-value	Fold change
GO: 0009653 Anatomical structure morphogenesis
1419431_at	Ereg	epiregulin	0	-2.34
1415801_at	Gja1	gap junction membrane channel protein alpha 1	0	-2.2
1423571_at	Edg1	endothelial differentiation sphingolipid G-protein-coupled receptor 1	0	-2.02
1452124_at	Ank3	ankyrin 3, epithelial	0	-1.98
1448649_at	Enpep	glutamyl aminopeptidase	0	-1.95
1455627_at	Col8a1	procollagen, type VIII, alpha 1	0	-1.84
1435108_at	Arhgap22	Rho GTPase activating protein 22	0	-1.83
1418175_at	Vdr	vitamin D receptor	0	-1.78
1418176_at	Vdr	vitamin D receptor	0	-1.77
1419309_at	Pdpn	podoplanin	0	-1.75
1415800_at	Gja1	gap junction membrane channel protein alpha 1	0	-1.75
1437992_x_at	Gja1	gap junction membrane channel protein alpha 1	0	-1.72
1438945_x_at	Gja1	gap junction membrane channel protein alpha 1	0	-1.72
1438650_x_at	Gja1	gap junction membrane channel protein alpha 1	0	-1.7
1434776_at	Sema5a	sema domain, seven thrombospondin repeats (type 1 and type 1-like), transmembrane domain (TM) and short cytoplasmic domain, (semaphorin) 5A	0	-1.7
1442884_at	Hgf	hepatocyte growth factor	0	-1.65
1418440_at	Col8a1	procollagen, type VIII, alpha 1	0	-1.64
1455899_x_at	Socs3	suppressor of cytokine signaling 3	0	-1.64
1416529_at	Emp1	epithelial membrane protein 1	0	-1.6
1456212_x_at	Socs3	suppressor of cytokine signaling 3	0	-1.6
1451289_at	Dclk1	doublecortin-like kinase 1	0	-1.57
1418441_at	Col8a1	procollagen, type VIII, alpha 1	0	-1.56
1425357_a_at	Grem1	gremlin 1	0	-1.53
1436659_at	Dclk1	doublecortin-like kinase 1	0	-1.53
1424271_at	Dclk1	doublecortin-like kinase 1	0	-1.52
1451866_a_at	Hgf	hepatocyte growth factor	0	-1.51
1416953_at	Ctgf	connective tissue growth factor	0	-1.49
1424659_at	Slit2	slit homolog 2 (Drosophila)	0	-1.48
1450684_at	Etv1	ets variant gene 1	0	-1.46
1437856_at	Ipmk	inositol polyphosphate multikinase	0	-1.45
1454890_at	Amot	angiomotin	0	-1.44
1437422_at	Sema5a	sema domain, seven thrombospondin repeats (type 1 and type 1-like), transmembrane domain (TM) and short cytoplasmic domain, (semaphorin) 5A	0	-1.44
1417455_at	Tgfb3	transforming growth factor, beta 3	0	-1.42
1421917_at	Pdgfra	platelet derived growth factor receptor, alpha polypeptide	0	-1.4
1425379_at	Hgf	hepatocyte growth factor	0	-1.39
1425202_a_at	Ank3	ankyrin 3, epithelial	0	-1.39
1449865_at	Sema3a	sema domain, immunoglobulin domain (Ig), short basic domain, secreted, (semaphorin) 3A	0	-1.37
1436215_at	Ipmk	inositol polyphosphate multikinase	0	-1.36
1451628_a_at	Ank3	ankyrin 3, epithelial	0	-1.35
1420416_at	Sema3a	sema domain, immunoglobulin domain (Ig), short basic domain, secreted, (semaphorin) 3A	0	-1.34
1428142_at	Etv5	ets variant gene 5	0	-1.33
1422607_at	Etv1	ets variant gene 1	0	-1.31
1420498_a_at	Dab2	disabled homolog 2 (Drosophila)	0	-1.3
1419638_at	Efnb2	ephrin B2	0	-1.25
1460591_at	Esr1	estrogen receptor 1 (alpha)	0	-1.24
1424704_at	Runx2	runt related transcription factor 2	0	-1.23
1456200_at	Ipmk	inositol polyphosphate multikinase	0	-1.22
1423805_at	Dab2	disabled homolog 2 (Drosophila)	0	-1.21
1418507_s_at	Socs2	suppressor of cytokine signaling 2	0	-1.21
1450716_at	Adamts1	a disintegrin-like and metallopeptidase (reprolysin type) with thrombospondin type 1 motif, 1	0	-1.21
1420998_at	Etv5	ets variant gene 5	0	-1.19
1458140_at	Slit2	slit homolog 2 (Drosophila)	0	-1.19
1449109_at	Socs2	suppressor of cytokine signaling 2	0	-1.18
1448797_at	Elk3	ELK3, member of ETS oncogene family	0	-1.17
1448494_at	Gas1	growth arrest specific 1	0	-1.16
1419015_at	Wisp2	WNT1 inducible signaling pathway protein 2	0	-1.16
1416572_at	Mmp14	matrix metallopeptidase 14 (membrane-inserted)	0	-1.16
1450070_s_at	Pak1	p21 (CDKN1A)-activated kinase 1	0	-1.16
1415923_at	Ndn	necdin	0	-1.16
1416576_at	Socs3	suppressor of cytokine signaling 3	0	-1.15
1456103_at	Pml	promyelocytic leukemia	0	-1.15
1427457_a_at	Bmp1	bone morphogenetic protein 1	0	-1.14
1417104_at	Emp3	epithelial membrane protein 3	0	-1.13
1450850_at	Vil2	villin 2	0	-1.13
1457424_at	Eya1	eyes absent 1 homolog (Drosophila)	0	-1.12
1422168_a_at	Bdnf	brain derived neurotrophic factor	0	-1.12
1448823_at	Cxcl12	chemokine (C-X-C motif) ligand 12	0	-1.11
1440920_at	Mmp14	matrix metallopeptidase 14 (membrane-inserted)	0	-1.1
1421916_at	Pdgfra	platelet derived growth factor receptor, alpha polypeptide	0	-1.09
1422865_at	Runx1	runt related transcription factor 1	0	-1.09
1425154_a_at	Csf1	colony stimulating factor 1 (macrophage)	0	-1.08
1448383_at	Mmp14	matrix metallopeptidase 14 (membrane-inserted)	0	-1.07
1417574_at	Cxcl12	chemokine (C-X-C motif) ligand 12	0	-1.07
1450922_a_at	Tgfb2	transforming growth factor, beta 2	0	-1.06
1434376_at	Cd44	CD44 antigen	0	-1.06
1438470_at	Socs2	suppressor of cytokine signaling 2	0	-1.06
1435382_at	Ndn	necdin	0	-1.05
1421727_at	Eya1	eyes absent 1 homolog (Drosophila)	0	-1.03
1417586_at	Timeless	timeless homolog (Drosophila)	0	-1.03
1418815_at	Cdh2	cadherin 2	0	-1.03
1420417_at	Sema3a	sema domain, immunoglobulin domain (Ig), short basic domain, secreted, (semaphorin) 3A	0	-1
1455154_at	Gli3	GLI-Kruppel family member GLI3	0	-1
1428808_at	Prickle2	prickle-like 2 (Drosophila)	0	-1
1416855_at	Gas1	growth arrest specific 1	0	-0.99
1449141_at	Fblim1	filamin binding LIM protein 1	0	-0.99
1460302_at	Thbs1	thrombospondin 1	0.001	-0.99
1420505_a_at	Stxbp1	syntaxin binding protein 1	0	-0.98
1420980_at	Pak1	p21 (CDKN1A)-activated kinase 1	0	-0.97
1426238_at	Bmp1	bone morphogenetic protein 1	0	-0.97
1450923_at	Tgfb2	transforming growth factor, beta 2	0	-0.97
1435383_x_at	Ndn	necdin	0	-0.97
1446772_at	Sema5a	sema domain, seven thrombospondin repeats (type 1 and type 1-like), transmembrane domain (TM) and short cytoplasmic domain, (semaphorin) 5A	0.001	-0.97
1450377_at	Thbs1	thrombospondin 1	0.001	-0.97
1418569_at	Fblim1	filamin binding LIM protein 1	0	-0.96
1422513_at	Ccnf	cyclin F	0	-0.94
1446085_at	Socs2	suppressor of cytokine signaling 2	0	-0.94
1430604_a_at	Dab2	disabled homolog 2 (Drosophila)	0	-0.94
1452483_a_at	Cd44	CD44 antigen	0	-0.93
1424270_at	Dclk1	doublecortin-like kinase 1	0	-0.93
1452784_at	Itgav	integrin alpha V	0	-0.91
1420979_at	Pak1	p21 (CDKN1A)-activated kinase 1	0	-0.91
1417932_at	Il18	interleukin 18	0	-0.91
1436051_at	Myo5a	myosin Va	0	-0.91
1436584_at	Spry2	sprouty homolog 2 (Drosophila)	0	-0.91
1451827_a_at	Nox4	NADPH oxidase 4	0	-0.91
1434036_at	Mtss1	metastasis suppressor 1	0	-0.9
1422167_at	Sema5a	sema domain, seven thrombospondin repeats (type 1 and type 1-like), transmembrane domain (TM) and short cytoplasmic domain, (semaphorin) 5A	0	-0.9
1423760_at	Cd44	CD44 antigen	0	-0.89
1450082_s_at	Etv5	ets variant gene 5	0	-0.89
1460220_a_at	Csf1	colony stimulating factor 1 (macrophage)	0	-0.89
1448914_a_at	Csf1	colony stimulating factor 1 (macrophage)	0	-0.87
1459171_at	Emp1	epithelial membrane protein 1	0	-0.86
1418934_at	Mab21l2	mab-21-like 2 (C. elegans)	0	-0.86
1455030_at	Ptprj	protein tyrosine phosphatase, receptor type, J	0	-0.86
1442586_at	Socs2	suppressor of cytokine signaling 2	0	-0.85
1448834_at	Foxm1	forkhead box M1	0	-0.85
1439066_at	Angpt1	angiopoietin 1	0	-0.84
1435663_at	Esr1	estrogen receptor 1 (alpha)	0	-0.83
1448742_at	Snai1	snail homolog 1 (Drosophila)	0	-0.83
1419754_at	Myo5a	myosin Va	0	-0.82
1419083_at	Tnfsf11	tumor necrosis factor (ligand) superfamily, member 11	0	-0.81
1416160_at	Nr2f2	nuclear receptor subfamily 2, group F, member 2	0	-0.81
1418471_at	Pgf	placental growth factor	0	-0.81
1423584_at	Igfbp7	insulin-like growth factor binding protein 7	0	-0.81
1454974_at	Ntn1	netrin 1	0	-0.8
1426955_at	Col18a1	procollagen, type XVIII, alpha 1	0	-0.8
1416066_at	Cd9	CD9 antigen	0	-0.8
1416158_at	Nr2f2	nuclear receptor subfamily 2, group F, member 2	0	-0.8
1442223_at	Enah	enabled homolog (Drosophila)	0	-0.8
1418237_s_at	Col18a1	procollagen, type XVIII, alpha 1	0	-0.79
1421441_at	Angpt1	angiopoietin 1	0	-0.79
1424826_s_at	Mtss1	metastasis suppressor 1	0	-0.79
1423250_a_at	Tgfb2	transforming growth factor, beta 2	0	-0.79
1436954_at	Wipf1	WAS/WASL interacting protein family, member 1	0	-0.79
1446190_at	Dclk1	doublecortin-like kinase 1	0	-0.79
1455556_at	Notch2	Notch gene homolog 2 (Drosophila)	0.001	-0.79
1428967_at	Igf1r	insulin-like growth factor I receptor	0	-0.78
1429693_at	Dab2	disabled homolog 2 (Drosophila)	0	-0.77
1421198_at	Itgav	integrin alpha V	0	-0.76
1421624_a_at	Enah	enabled homolog (Drosophila)	0	-0.76
1431162_a_at	Enah	enabled homolog (Drosophila)	0.001	-0.76
1419486_at	Foxc1	forkhead box C1	0.001	-0.76
1452872_at	Ank3	ankyrin 3, epithelial	0	-0.75
1450863_a_at	Dclk1	doublecortin-like kinase 1	0	-0.75
1427584_at	Amot	angiomotin	0	-0.74
1442322_at	Slit2	slit homolog 2 (Drosophila)	0	-0.74
1431530_a_at	Tspan5	tetraspanin 5	0	-0.74
1418357_at	Foxg1	forkhead box G1	0.001	-0.74
1433985_at	Abi2	abl-interactor 2	0	-0.73
1436953_at	Wipf1	WAS/WASL interacting protein family, member 1	0	-0.72
1438946_at	Pdgfra	platelet derived growth factor receptor, alpha polypeptide	0	-0.72
1452982_at	Igf1r	insulin-like growth factor I receptor	0	-0.71
1456125_a_at	Dynll1	dynein light chain LC8-type 1	0	-0.71
1428647_at	Pbx1	pre B-cell leukemia transcription factor 1	0	-0.7
1424800_at	Enah	enabled homolog (Drosophila)	0	-0.7
1460732_a_at	Ppl	periplakin	0	-0.7
1417339_a_at	Dynll1	dynein light chain LC8-type 1	0.002	-0.7
1424801_at	Enah	enabled homolog (Drosophila)	0	-0.69
1444043_at	Gli3	GLI-Kruppel family member GLI3	0	-0.69
1440275_at	Runx3	runt related transcription factor 3	0	-0.69
1419415_a_at	Rarg	retinoic acid receptor, gamma	0	-0.68
1417587_at	Timeless	timeless homolog (Drosophila)	0	-0.67
1448682_at	Dynll1	dynein light chain LC8-type 1	0	-0.66
1448757_at	Pml	promyelocytic leukemia	0	-0.66
1449871_at	Tbx18	T-box18	0.001	-0.66
1425389_a_at	Runx2	runt related transcription factor 2	0	-0.65
1422169_a_at	Bdnf	brain derived neurotrophic factor	0	-0.65
1425155_x_at	Csf1	colony stimulating factor 1 (macrophage)	0.001	-0.65
1451430_at	Slit2	slit homolog 2 (Drosophila)	0	-0.64
1429974_at	Tbx18	T-box18	0	-0.64
1436984_at	Abi2	abl-interactor 2	0	-0.64
1456229_at	Hoxb3	homeo box B3	0	-0.64
1419485_at	Foxc1	forkhead box C1	0	-0.62
1448460_at	Acvr1	activin A receptor, type 1	0.001	-0.62
1449314_at	Zfpm2	zinc finger protein, multitype 2	0.002	-0.62
1418350_at	Hbegf	heparin-binding EGF-like growth factor	0.002	-0.62
1449548_at	Efnb2	ephrin B2	0	-0.61
1455792_x_at	Ndn	necdin	0	-0.61
1426565_at	Igf1r	insulin-like growth factor I receptor	0	-0.61
1448765_at	Fyn	Fyn proto-oncogene	0	-0.61
1419416_a_at	Rarg	retinoic acid receptor, gamma	0	-0.6
1418415_at	Hoxb5	homeo box B5	0.001	-0.6
1423232_at	Etv4	ets variant gene 4 (E1A enhancer binding protein, E1AF)	0	-0.59
1417662_at	Elk3	ELK3, member of ETS oncogene family	0	-0.59
1450471_at	Smad3	MAD homolog 3 (Drosophila)	0	-0.59
1418572_x_at	Tnfrsf12a	tumor necrosis factor receptor superfamily, member 12a	0	-0.59
1454896_at	Rbpj	recombination signal binding protein for immunoglobulin kappa J region	0.001	-0.59
1416786_at	Acvr1	activin A receptor, type 1	0.001	-0.59
1456067_at	Gli3	GLI-Kruppel family member GLI3	0.001	-0.59
1441411_at	Lims1	LIM and senescent cell antigen-like domains 1	0.003	-0.59
1425911_a_at	Fgfr1	fibroblast growth factor receptor 1	0	-0.58
1431320_a_at	Myo5a	myosin Va	0.002	-0.58
1416159_at	Nr2f2	nuclear receptor subfamily 2, group F, member 2	0	-0.57
1418571_at	Tnfrsf12a	tumor necrosis factor receptor superfamily, member 12a	0.001	-0.57
1418231_at	Lims1	LIM and senescent cell antigen-like domains 1	0.002	-0.57
1450223_at	Apaf1	apoptotic peptidase activating factor 1	0	-0.56
1439084_at	Cxcl12	chemokine (C-X-C motif) ligand 12	0	-0.56
1449488_at	Pitx1	paired-like homeodomain transcription factor 1	0.001	-0.56
1418114_at	Rbpj	recombination signal binding protein for immunoglobulin kappa J region	0.001	-0.56
1417179_at	Tspan5	tetraspanin 5	0	-0.55
1416693_at	Foxc2	forkhead box C2	0	-0.55
1452752_at	Lepre1	leprecan 1	0.001	-0.55
1448183_a_at	Hif1a	hypoxia inducible factor 1, alpha subunit	0.001	-0.55
1416168_at	Serpinf1	serine (or cysteine) peptidase inhibitor, clade F, member 1	0.001	-0.54
1428646_at	Pbx1	pre B-cell leukemia transcription factor 1	0.001	-0.53
1425037_at	Fgd4	FYVE, RhoGEF and PH domain containing 4	0.001	-0.53
1447020_at	Zfpm2	zinc finger protein, multitype 2	0.002	-0.53
1424050_s_at	Fgfr1	fibroblast growth factor receptor 1	0.001	-0.52
1433857_at	Fat1	FAT tumor suppressor homolog 1 (Drosophila)	0	-0.51
1440847_at	Mtss1	metastasis suppressor 1	0.001	-0.51
1450472_s_at	Smad3	MAD homolog 3 (Drosophila)	0.002	-0.51
1443807_x_at	Ccnf	cyclin F	0.002	-0.5
1428393_at	Nrn1	neuritin 1	0.003	-0.5
1456135_s_at	Pxn	paxillin	0.001	-0.49
1453724_a_at	Serpinf1	serine (or cysteine) peptidase inhibitor, clade F, member 1	0.001	-0.48
1452589_at	Ptk7	PTK7 protein tyrosine kinase 7	0.001	-0.47
1417558_at	Fyn	Fyn proto-oncogene	0.002	-0.46
1418136_at	Tgfb1i1	transforming growth factor beta 1 induced transcript 1	0.001	-0.45
1450446_a_at	Socs1	suppressor of cytokine signaling 1	0.001	-0.43
1454960_at	Smad3	MAD homolog 3 (Drosophila)	0.002	-0.43
1426771_at	Tug1	taurine upregulated gene 1	0.003	-0.41
1419514_at	Pitx1	paired-like homeodomain transcription factor 1	0.012	-0.4
1460436_at	Ndst1	N-deacetylase/N-sulfotransferase (heparan glucosaminyl) 1	0.002	-0.39
1457465_at	Shroom4	shroom family member 4	0.006	-0.36
1419140_at	Acvr2b	activin receptor IIB	0.003	0.37
1456131_x_at	Dag1	dystroglycan 1	0.002	0.41
1421579_at	Hoxa9	homeo box A9	0.001	0.44
1449281_at	Nrtn	neurturin	0.002	0.45
1421359_at	Ret	ret proto-oncogene	0.002	0.48
1436173_at	Dlc1	deleted in liver cancer 1	0.003	0.48
1422445_at	Itga6	integrin alpha 6	0.001	0.49
1451888_a_at	Odz4	odd Oz/ten-m homolog 4 (Drosophila)	0.001	0.54
1434490_at	Scarf1	scavenger receptor class F, member 1	0.001	0.54
1430640_a_at	Prkar2b	protein kinase, cAMP dependent regulatory, type II beta	0	0.55
1425869_a_at	Psen2	presenilin 2	0	0.63
1422444_at	Itga6	integrin alpha 6	0	0.63
1455993_at	Odz4	odd Oz/ten-m homolog 4 (Drosophila)	0	0.64
1418393_a_at	Itga7	integrin alpha 7	0	0.87
1424785_at	Angptl6	angiopoietin-like 6	0	0.96
GO: 0001525, Angiogenesis
1419431_at	Ereg	epiregulin	0	-2.34
1423571_at	Edg1	endothelial differentiation sphingolipid G-protein-coupled receptor 1	0	-2.02
1448649_at	Enpep	glutamyl aminopeptidase	0	-1.95
1435108_at	Arhgap22	Rho GTPase activating protein 22	0	-1.83
1434776_at	Sema5a	sema domain, seven thrombospondin repeats (type 1 and type 1-like), transmembrane domain (TM) and short cytoplasmic domain, (semaphorin) 5A	0	-1.7
1416953_at	Ctgf	connective tissue growth factor	0	-1.49
1454890_at	Amot	angiomotin	0	-1.44
1437422_at	Sema5a	sema domain, seven thrombospondin repeats (type 1 and type 1-like), transmembrane domain (TM) and short cytoplasmic domain, (semaphorin) 5A	0	-1.44
1450716_at	Adamts1	a disintegrin-like and metallopeptidase (reprolysin type) with thrombospondin type 1 motif, 1	0	-1.21
1448797_at	Elk3	ELK3, member of ETS oncogene family	0	-1.17
1456103_at	Pml	promyelocytic leukemia	0	-1.15
1448823_at	Cxcl12	chemokine (C-X-C motif) ligand 12	0	-1.11
1422865_at	Runx1	runt related transcription factor 1	0	-1.09
1417574_at	Cxcl12	chemokine (C-X-C motif) ligand 12	0	-1.07
1460302_at	Thbs1	thrombospondin 1	0.001	-0.99
1446772_at	Sema5a	sema domain, seven thrombospondin repeats (type 1 and type 1-like), transmembrane domain (TM) and short cytoplasmic domain, (semaphorin) 5A	0.001	-0.97
1450377_at	Thbs1	thrombospondin 1	0.001	-0.97
1452784_at	Itgav	integrin alpha V	0	-0.91
1417932_at	Il18	interleukin 18	0	-0.91
1422167_at	Sema5a	sema domain, seven thrombospondin repeats (type 1 and type 1-like), transmembrane domain (TM) and short cytoplasmic domain, (semaphorin) 5A	0	-0.9
1439066_at	Angpt1	angiopoietin 1	0	-0.84
1418471_at	Pgf	placental growth factor	0	-0.81
1426955_at	Col18a1	procollagen, type XVIII, alpha 1	0	-0.8
1418237_s_at	Col18a1	procollagen, type XVIII, alpha 1	0	-0.79
1421441_at	Angpt1	angiopoietin 1	0	-0.79
1421198_at	Itgav	integrin alpha V	0	-0.76
1427584_at	Amot	angiomotin	0	-0.74
1448757_at	Pml	promyelocytic leukemia	0	-0.66
1448460_at	Acvr1	activin A receptor, type 1	0.001	-0.62
1418350_at	Hbegf	heparin-binding EGF-like growth factor	0.002	-0.62
1417662_at	Elk3	ELK3, member of ETS oncogene family	0	-0.59
1418572_x_at	Tnfrsf12a	tumor necrosis factor receptor superfamily, member 12a	0	-0.59
1454896_at	Rbpj	recombination signal binding protein for immunoglobulin kappa J region	0.001	-0.59
1416786_at	Acvr1	activin A receptor, type 1	0.001	-0.59
1425911_a_at	Fgfr1	fibroblast growth factor receptor 1	0	-0.58
1418571_at	Tnfrsf12a	tumor necrosis factor receptor superfamily, member 12a	0.001	-0.57
1439084_at	Cxcl12	chemokine (C-X-C motif) ligand 12	0	-0.56
1418114_at	Rbpj	recombination signal binding protein for immunoglobulin kappa J region	0.001	-0.56
1416693_at	Foxc2	forkhead box C2	0	-0.55
1448183_a_at	Hif1a	hypoxia inducible factor 1, alpha subunit	0.001	-0.55
1416168_at	Serpinf1	serine (or cysteine) peptidase inhibitor, clade F, member 1	0.001	-0.54
1424050_s_at	Fgfr1	fibroblast growth factor receptor 1	0.001	-0.52
1453724_a_at	Serpinf1	serine (or cysteine) peptidase inhibitor, clade F, member 1	0.001	-0.48
1424785_at	Angptl6	angiopoietin-like 6	0	0.96
GO: 0048514 Blood vessel development
1415801_at	Gja1	gap junction membrane channel protein alpha 1	0	-2.2
1438650_x_at	Gja1	gap junction membrane channel protein alpha 1	0	-1.75
1450922_a_at	Tgfb2	transforming growth factor, beta 2	0	-1.72
1415800_at	Gja1	gap junction membrane channel protein alpha 1	0	-1.72
1437992_x_at	Gja1	gap junction membrane channel protein alpha 1	0	-1.7
1438945_x_at	Gja1	gap junction membrane channel protein alpha 1	0	-1.06
1418393_a_at	Itga7	integrin alpha 7	0	-1.03
1450923_at	Tgfb2	transforming growth factor, beta 2	0	-0.97
1418815_at	Cdh2	cadherin 2	0	-0.86
1416160_at	Nr2f2	nuclear receptor subfamily 2, group F, member 2	0	-0.85
1423250_a_at	Tgfb2	transforming growth factor, beta 2	0	-0.81
1448834_at	Foxm1	forkhead box M1	0	-0.8
1416158_at	Nr2f2	nuclear receptor subfamily 2, group F, member 2	0	-0.79
1455030_at	Ptprj	protein tyrosine phosphatase, receptor type, J	0.001	-0.76
1416159_at	Nr2f2	nuclear receptor subfamily 2, group F, member 2	0	-0.62
1419485_at	Foxc1	forkhead box C1	0.002	-0.62
1419486_at	Foxc1	forkhead box C1	0	-0.57
1447020_at	Zfpm2	zinc finger protein, multitype 2	0.002	-0.53
1449314_at	Zfpm2	zinc finger protein, multitype 2	0	0.87
GO: 0048754 Branching Morphorgenesis of a tube
1434776_at	Sema5a	sema domain, seven thrombospondin repeats (type 1 and type 1-like), transmembrane domain (TM) and short cytoplasmic domain, (semaphorin) 5A	0	-1.7
1437422_at	Sema5a	sema domain, seven thrombospondin repeats (type 1 and type 1-like), transmembrane domain (TM) and short cytoplasmic domain, (semaphorin) 5A	0	-1.44
1416572_at	Mmp14	matrix metallopeptidase 14 (membrane-inserted)	0	-1.16
1448823_at	Cxcl12	chemokine (C-X-C motif) ligand 12	0	-1.11
1440920_at	Mmp14	matrix metallopeptidase 14 (membrane-inserted)	0	-1.1
1448383_at	Mmp14	matrix metallopeptidase 14 (membrane-inserted)	0	-1.07
1417574_at	Cxcl12	chemokine (C-X-C motif) ligand 12	0	-1.07
1434376_at	Cd44	CD44 antigen	0	-1.06
1417586_at	Timeless	timeless homolog (Drosophila)	0	-1.03
1455154_at	Gli3	GLI-Kruppel family member GLI3	0	-1
1446772_at	Sema5a	sema domain, seven thrombospondin repeats (type 1 and type 1-like), transmembrane domain (TM) and short cytoplasmic domain, (semaphorin) 5A	0.001	-0.97
1452483_a_at	Cd44	CD44 antigen	0	-0.93
1436584_at	Spry2	sprouty homolog 2 (Drosophila)	0	-0.91
1422167_at	Sema5a	sema domain, seven thrombospondin repeats (type 1 and type 1-like), transmembrane domain (TM) and short cytoplasmic domain, (semaphorin) 5A	0	-0.9
1423760_at	Cd44	CD44 antigen	0	-0.89
1418471_at	Pgf	placental growth factor	0	-0.81
1428647_at	Pbx1	pre B-cell leukemia transcription factor 1	0	-0.7
1444043_at	Gli3	GLI-Kruppel family member GLI3	0	-0.69
1417587_at	Timeless	timeless homolog (Drosophila)	0	-0.67
1448460_at	Acvr1	activin A receptor, type 1	0.001	-0.62
1416786_at	Acvr1	activin A receptor, type 1	0.001	-0.59
1456067_at	Gli3	GLI-Kruppel family member GLI3	0.001	-0.59
1425911_a_at	Fgfr1	fibroblast growth factor receptor 1	0	-0.58
1439084_at	Cxcl12	chemokine (C-X-C motif) ligand 12	0	-0.56
1416693_at	Foxc2	forkhead box C2	0	-0.55
1428646_at	Pbx1	pre B-cell leukemia transcription factor 1	0.001	-0.53
1424050_s_at	Fgfr1	fibroblast growth factor receptor 1	0.001	-0.52
1456135_s_at	Pxn	paxillin	0.001	-0.49
GO: 0007155 Cell adhension
1427884_at	Col3a1	procollagen, type III, alpha 1	0	-2.84
1435120_at	Cdh11	cadherin 11	0	-2.09
1427883_a_at	Col3a1	procollagen, type III, alpha 1	0	-2.08
1419589_at	Cd93	CD93 antigen	0	-2.05
1423571_at	Edg1	endothelial differentiation sphingolipid G-protein-coupled receptor 1	0	-2.02
1456046_at	Cd93	CD93 antigen	0	-2.01
1455627_at	Col8a1	procollagen, type VIII, alpha 1	0	-1.84
1419309_at	Pdpn	podoplanin	0	-1.75
1418440_at	Col8a1	procollagen, type VIII, alpha 1	0	-1.64
1423669_at	Col1a1	procollagen, type I, alpha 1	0	-1.63
1450757_at	Cdh11	cadherin 11	0	-1.61
1418441_at	Col8a1	procollagen, type VIII, alpha 1	0	-1.56
1455494_at	Col1a1	procollagen, type I, alpha 1	0	-1.49
1416953_at	Ctgf	connective tissue growth factor	0	-1.49
1442977_at	Col3a1	procollagen, type III, alpha 1	0	-1.44
1426865_a_at	Ncam1	neural cell adhesion molecule 1	0	-1.42
1423110_at	Col1a2	procollagen, type I, alpha 2	0	-1.38
1450637_a_at	Aebp1	AE binding protein 1	0	-1.33
1422571_at	Thbs2	thrombospondin 2	0	-1.28
1426864_a_at	Ncam1	neural cell adhesion molecule 1	0	-1.28
1450663_at	Thbs2	thrombospondin 2	0	-1.17
1419015_at	Wisp2	WNT1 inducible signaling pathway protein 2	0	-1.16
1446326_at	Col1a2	procollagen, type I, alpha 2	0	-1.16
1450678_at	Itgb2	integrin beta 2	0	-1.12
1438672_at	Parvb	parvin, beta	0	-1.1
1416808_at	Nid1	nidogen 1	0	-1.09
1425154_a_at	Csf1	colony stimulating factor 1 (macrophage)	0	-1.08
1434376_at	Cd44	CD44 antigen	0	-1.06
1422640_at	Pcdhb9	protocadherin beta 9	0	-1.06
1439556_at	Ncam1	neural cell adhesion molecule 1	0	-1.05
1418815_at	Cdh2	cadherin 2	0	-1.03
1433043_at	Vcan	versican	0	-1.03
1454015_a_at	Cdh13	cadherin 13	0	-1.03
1434115_at	Cdh13	cadherin 13	0	-1.02
1422514_at	Aebp1	AE binding protein 1	0	-1.01
1435264_at	Emilin2	elastin microfibril interfacer 2	0	-1
1449141_at	Fblim1	filamin binding LIM protein 1	0	-0.99
1460302_at	Thbs1	thrombospondin 1	0.001	-0.99
1450377_at	Thbs1	thrombospondin 1	0.001	-0.97
1418569_at	Fblim1	filamin binding LIM protein 1	0	-0.96
1447862_x_at	Thbs2	thrombospondin 2	0	-0.96
1423551_at	Cdh13	cadherin 13	0	-0.95
1452483_a_at	Cd44	CD44 antigen	0	-0.93
1452784_at	Itgav	integrin alpha V	0	-0.91
1417932_at	Il18	interleukin 18	0	-0.91
1452209_at	Pkp4	plakophilin 4	0	-0.91
1423760_at	Cd44	CD44 antigen	0	-0.89
1460220_a_at	Csf1	colony stimulating factor 1 (macrophage)	0	-0.89
1450625_at	Col5a2	procollagen, type V, alpha 2	0	-0.88
1423267_s_at	Itga5	integrin alpha 5 (fibronectin receptor alpha)	0	-0.88
1416701_at	Rnd3	Rho family GTPase 3	0	-0.88
1448914_a_at	Csf1	colony stimulating factor 1 (macrophage)	0	-0.87
1448469_at	Nid1	nidogen 1	0	-0.86
1437360_at	Pcdh19	protocadherin 19	0	-0.84
1450513_at	Cd33	CD33 antigen	0	-0.82
1423503_at	Jam3	junction adhesion molecule 3	0	-0.82
1438677_at	Pkp4	plakophilin 4	0	-0.81
1450857_a_at	Col1a2	procollagen, type I, alpha 2	0	-0.81
1439345_at	Gpnmb	glycoprotein (transmembrane) nmb	0	-0.81
1450380_at	Epdr1	ependymin related protein 1 (zebrafish)	0	-0.81
1427256_at	Vcan	versican	0	-0.81
1426955_at	Col18a1	procollagen, type XVIII, alpha 1	0	-0.8
1416066_at	Cd9	CD9 antigen	0	-0.8
1442223_at	Enah	enabled homolog (Drosophila)	0	-0.8
1418237_s_at	Col18a1	procollagen, type XVIII, alpha 1	0	-0.79
1447946_at	Adam23	a disintegrin and metallopeptidase domain 23	0	-0.79
1423516_a_at	Nid2	nidogen 2	0	-0.79
1418511_at	Dpt	dermatopontin	0.001	-0.78
1448303_at	Gpnmb	glycoprotein (transmembrane) nmb	0	-0.76
1421198_at	Itgav	integrin alpha V	0	-0.76
1421624_a_at	Enah	enabled homolog (Drosophila)	0	-0.76
1424950_at	Sox9	SRY-box containing gene 9	0	-0.76
1427257_at	Vcan	versican	0	-0.76
1431162_a_at	Enah	enabled homolog (Drosophila)	0.001	-0.76
1447887_x_at	Vcan	versican	0	-0.74
1431530_a_at	Tspan5	tetraspanin 5	0	-0.74
1416700_at	Rnd3	Rho family GTPase 3	0.001	-0.74
1427986_a_at	Col16a1	procollagen, type XVI, alpha 1	0	-0.72
1420930_s_at	Ctnnal1	catenin (cadherin associated protein), alpha-like 1	0	-0.72
1424800_at	Enah	enabled homolog (Drosophila)	0	-0.7
1444422_at	Pcdh19	protocadherin 19	0	-0.7
1421694_a_at	Vcan	versican	0	-0.7
1424801_at	Enah	enabled homolog (Drosophila)	0	-0.69
1448123_s_at	Tgfbi	transforming growth factor, beta induced	0.001	-0.69
1428430_at	Rgmb	RGM domain family, member B	0	-0.68
1418670_s_at	Hspg2	perlecan (heparan sulfate proteoglycan 2)	0	-0.67
1448933_at	Pcdhb17	protocadherin beta 17	0	-0.67
1422437_at	Col5a2	procollagen, type V, alpha 2	0	-0.66
1423378_at	Adam23	a disintegrin and metallopeptidase domain 23	0	-0.66
1434411_at	Col12a1	procollagen, type XII, alpha 1	0.002	-0.66
1423268_at	Itga5	integrin alpha 5 (fibronectin receptor alpha)	0	-0.65
1450798_at	Tnxb	tenascin XB	0	-0.65
1425155_x_at	Csf1	colony stimulating factor 1 (macrophage)	0.001	-0.65
1428429_at	Rgmb	RGM domain family, member B	0	-0.63
1438271_at	Lpp	LIM domain containing preferred translocation partner in lipoma	0	-0.63
1415803_at	Cx3cl1	chemokine (C-X3-C motif) ligand 1	0	-0.63
1420422_at	Pcdhb21	protocadherin beta 21	0.001	-0.62
1433586_at	Rgmb	RGM domain family, member B	0	-0.61
1433587_at	Rgmb	RGM domain family, member B	0	-0.61
1418572_x_at	Tnfrsf12a	tumor necrosis factor receptor superfamily, member 12a	0	-0.59
1441411_at	Lims1	LIM and senescent cell antigen-like domains 1	0.003	-0.59
1418571_at	Tnfrsf12a	tumor necrosis factor receptor superfamily, member 12a	0.001	-0.57
1418231_at	Lims1	LIM and senescent cell antigen-like domains 1	0.002	-0.57
1450223_at	Apaf1	apoptotic peptidase activating factor 1	0	-0.56
1441358_at	Pcdhb16	protocadherin beta 16	0.001	-0.56
1417179_at	Tspan5	tetraspanin 5	0	-0.55
1431375_s_at	Parva	parvin, alpha	0.001	-0.55
1455688_at	Ddr2	discoidin domain receptor family, member 2	0.002	-0.54
1416414_at	Emilin1	elastin microfibril interfacer 1	0.002	-0.52
1433857_at	Fat1	FAT tumor suppressor homolog 1 (Drosophila)	0	-0.51
1456135_s_at	Pxn	paxillin	0.001	-0.49
1419329_at	Sorbs3	sorbin and SH3 domain containing 3	0	-0.47
1423628_s_at	Pcdhga12	protocadherin gamma subfamily A, 12	0.001	-0.47
1452589_at	Ptk7	PTK7 protein tyrosine kinase 7	0.001	-0.47
1421304_at	Klra2	killer cell lectin-like receptor, subfamily A, member 2	0.012	-0.45
1459366_at	Rgmb	RGM domain family, member B	0.003	-0.41
1418758_a_at	Pscd3	pleckstrin homology, Sec7 and coiled-coil domains 3	0.003	-0.41
1426947_x_at	Col6a2	procollagen, type VI, alpha 2	0.004	-0.39
1434740_at	Scarf2	scavenger receptor class F, member 2	0.011	-0.38
1454704_at	Scarb2	scavenger receptor class B, member 2	0.002	0.41
1416050_a_at	Scarb1	scavenger receptor class B, member 1	0.001	0.46
1421359_at	Ret	ret proto-oncogene	0.002	0.48
1436173_at	Dlc1	deleted in liver cancer 1	0.003	0.48
1422445_at	Itga6	integrin alpha 6	0.001	0.49
1449396_at	Aoc3	amine oxidase, copper containing 3	0.001	0.53
1440311_at	Sorbs1	sorbin and SH3 domain containing 1	0.002	0.54
1449799_s_at	Pkp2	plakophilin 2	0.003	0.54
1429183_at	Pkp2	plakophilin 2	0	0.58
1460235_at	Scarb2	scavenger receptor class B, member 2	0	0.6
1422444_at	Itga6	integrin alpha 6	0	0.63
1455967_at	Sorbs1	sorbin and SH3 domain containing 1	0	0.64
1444020_at	Ncan	neurocan	0	0.68
1443983_at	Sorbs1	sorbin and SH3 domain containing 1	0	0.74
1416513_at	Lamb2	laminin, beta 2	0	0.78
1423166_at	Cd36	CD36 antigen	0	0.81
1434679_at	Ncan	neurocan	0	0.84
1450884_at	Cd36	CD36 antigen	0	0.84
1418393_a_at	Itga7	integrin alpha 7	0	0.87
1450883_a_at	Cd36	CD36 antigen	0	0.88
1448755_at	Col15a1	procollagen, type XV	0	1.01
1424807_at	Lama4	laminin, alpha 4	0	1.52
GO: 0022403 Cell cycle phase
1448494_at	Gas1	growth arrest specific 1	0	-1.16
1416855_at	Gas1	growth arrest specific 1	0	-0.99
1440051_at	Ppp3ca	protein phosphatase 3, catalytic subunit, alpha isoform	0	-0.92
1437033_a_at	Skp2	S-phase kinase-associated protein 2 (p45)	0	-0.89
1460247_a_at	Skp2	S-phase kinase-associated protein 2 (p45)	0	-0.87
1449708_s_at	Chek1	checkpoint kinase 1 homolog (S. pombe)	0	-0.81
1426401_at	Ppp3ca	protein phosphatase 3, catalytic subunit, alpha isoform	0	-0.76
1424143_a_at	Cdt1	chromatin licensing and DNA replication factor 1	0.001	-0.75
1424144_at	Cdt1	chromatin licensing and DNA replication factor 1	0	-0.74
1452056_s_at	Ppp3ca	protein phosphatase 3, catalytic subunit, alpha isoform	0	-0.72
1449293_a_at	Skp2	S-phase kinase-associated protein 2 (p45)	0	-0.66
1438478_a_at	Ppp3ca	protein phosphatase 3, catalytic subunit, alpha isoform	0	-0.65
1418334_at	Dbf4	DBF4 homolog (S. cerevisiae)	0.004	-0.65
1436000_a_at	Skp2	S-phase kinase-associated protein 2 (p45)	0	-0.62
1418969_at	Skp2	S-phase kinase-associated protein 2 (p45)	0	-0.61
1418109_at	Gspt2	G1 to S phase transition 2	0	-0.58
1423241_a_at	Tfdp1	transcription factor Dp 1	0	-0.53
1422477_at	Cables1	Cdk5 and Abl enzyme substrate 1	0	0.55
1417850_at	Rb1	retinoblastoma 1	0	0.6
GO: 0051301 Cell division
1424278_a_at	Birc5	baculoviral IAP repeat-containing 5	0	-2.26
1452954_at	Ube2c	ubiquitin-conjugating enzyme E2C	0	-2.23
1450920_at	Ccnb2	cyclin B2	0	-2.21
1424046_at	Bub1	budding uninhibited by benzimidazoles 1 homolog (S. cerevisiae)	0	-2.08
1452242_at	Cep55	centrosomal protein 55	0	-1.99
1416076_at	Ccnb1-rs1	cyclin B1, related sequence 1	0	-1.97
1415945_at	Mcm5	minichromosome maintenance deficient 5, cell division cycle 46 (S. cerevisiae)	0	-1.94
1417911_at	Ccna2	cyclin A2	0	-1.93
1448205_at	Ccnb1-rs1	cyclin B1, related sequence 1	0	-1.87
1454694_a_at	Top2a	topoisomerase (DNA) II alpha	0	-1.86
1416309_at	Nusap1	nucleolar and spindle associated protein 1	0	-1.84
1417910_at	Ccna2	cyclin A2	0	-1.83
1416802_a_at	Cdca5	cell division cycle associated 5	0	-1.77
1448698_at	Ccnd1	cyclin D1	0	-1.76
1430811_a_at	Nuf2	NUF2, NDC80 kinetochore complex component, homolog (S. cerevisiae)	0	-1.71
1419943_s_at	Ccnb1	cyclin B1	0	-1.69
1421546_a_at	Racgap1	Rac GTPase-activating protein 1	0	-1.64
1417420_at	Ccnd1	cyclin D1	0	-1.63
1417419_at	Ccnd1	cyclin D1	0	-1.62
1422814_at	Aspm	asp (abnormal spindle)-like, microcephaly associated (Drosophila)	0	-1.6
1433543_at	Anln	anillin, actin binding protein (scraps homolog, Drosophila)	0	-1.6
1424128_x_at	Aurkb	aurora kinase B	0	-1.44
1424118_a_at	Spc25	SPC25, NDC80 kinetochore complex component, homolog (S. cerevisiae)	0	-1.4
1447363_s_at	Bub1b	budding uninhibited by benzimidazoles 1 homolog, beta (S. cerevisiae)	0	-1.36
1437580_s_at	Nek2	NIMA (never in mitosis gene a)-related expressed kinase 2	0	-1.36
1416664_at	Cdc20	cell division cycle 20 homolog (S. cerevisiae)	0	-1.32
1417457_at	Cks2	CDC28 protein kinase regulatory subunit 2	0	-1.31
1451358_a_at	Racgap1	Rac GTPase-activating protein 1	0	-1.27
1417458_s_at	Cks2	CDC28 protein kinase regulatory subunit 2	0	-1.27
1417019_a_at	Cdc6	cell division cycle 6 homolog (S. cerevisiae)	0	-1.25
1448314_at	Cdc2a	cell division cycle 2 homolog A (S. pombe)	0	-1.2
1435306_a_at	Kif11	kinesin family member 11	0	-1.18
1436847_s_at	Cdca8	cell division cycle associated 8	0	-1.16
1449207_a_at	Kif20a	kinesin family member 20A	0	-1.14
1433893_s_at	Spag5	sperm associated antigen 5	0	-1.13
1452314_at	Kif11	kinesin family member 11	0	-1.12
1450922_a_at	Tgfb2	transforming growth factor, beta 2	0	-1.06
1417541_at	Hells	helicase, lymphoid specific	0	-1.05
1437370_at	Sgol2	shugoshin-like 2 (S. pombe)	0	-1.01
1428481_s_at	Cdca8	cell division cycle associated 8	0	-0.98
1450923_at	Tgfb2	transforming growth factor, beta 2	0	-0.97
1448466_at	Cdca5	cell division cycle associated 5	0	-0.97
1423774_a_at	Prc1	protein regulator of cytokinesis 1	0	-0.96
1422513_at	Ccnf	cyclin F	0	-0.94
1452315_at	Kif11	kinesin family member 11	0	-0.93
1435575_at	Kntc1	kinetochore associated 1	0	-0.92
1453683_a_at	Cep55	centrosomal protein 55	0	-0.91
1418919_at	Sgol1	shugoshin-like 1 (S. pombe)	0	-0.9
1452040_a_at	Cdca3	cell division cycle associated 3	0	-0.89
1448635_at	Smc2	structural maintenance of chromosomes 2	0	-0.87
1439695_a_at	Mphosph1	M-phase phosphoprotein 1	0	-0.86
1439436_x_at	Incenp	inner centromere protein	0	-0.85
1423775_s_at	Prc1	protein regulator of cytokinesis 1	0	-0.84
1428480_at	Cdca8	cell division cycle associated 8	0	-0.81
1451246_s_at	Aurkb	aurora kinase B	0	-0.8
1423250_a_at	Tgfb2	transforming growth factor, beta 2	0	-0.79
1451989_a_at	Mapre2	microtubule-associated protein, RP/EB family, member 2	0.001	-0.78
1433807_at	6720463M24Rik	RIKEN cDNA 6720463M24 gene	0	-0.76
1455983_at	Cdca2	cell division cycle associated 2	0	-0.75
1431087_at	Spc24	SPC24, NDC80 kinetochore complex component, homolog (S. cerevisiae)	0	-0.75
1416961_at	Bub1b	budding uninhibited by benzimidazoles 1 homolog, beta (S. cerevisiae)	0	-0.72
1429499_at	Fbxo5	F-box protein 5	0	-0.72
1416641_at	Lig1	ligase I, DNA, ATP-dependent	0	-0.71
1429478_at	6720463M24Rik	RIKEN cDNA 6720463M24 gene	0	-0.69
1439510_at	Sgol1	shugoshin-like 1 (S. pombe)	0	-0.69
1423092_at	Incenp	inner centromere protein	0	-0.68
1437480_at	1110001A07Rik	RIKEN cDNA 1110001A07 gene	0	-0.66
1429234_s_at	2008-09-11	septin 11	0	-0.66
1437251_at	Cdca2	cell division cycle associated 2	0	-0.62
1439648_at	Anln	anillin, actin binding protein (scraps homolog, Drosophila)	0	-0.61
1417445_at	Ndc80	NDC80 homolog, kinetochore complex component (S. cerevisiae)	0.001	-0.61
1418380_at	Terf1	telomeric repeat binding factor 1	0	-0.59
1452197_at	Smc4	structural maintenance of chromosomes 4	0	-0.56
1429660_s_at	Smc2	structural maintenance of chromosomes 2	0.001	-0.54
1429658_a_at	Smc2	structural maintenance of chromosomes 2	0.002	-0.53
1443807_x_at	Ccnf	cyclin F	0.002	-0.5
1422440_at	Cdk4	cyclin-dependent kinase 4	0.002	-0.5
1422441_x_at	Cdk4	cyclin-dependent kinase 4	0.002	-0.49
1452046_a_at	Ppp1cc	protein phosphatase 1, catalytic subunit, gamma isoform	0.002	-0.48
1416124_at	Ccnd2	cyclin D2	0.004	-0.45
1417038_at	2008-09-09	septin 9	0.001	-0.44
1450149_a_at	Ppp1cc	protein phosphatase 1, catalytic subunit, gamma isoform	0.002	-0.43
1422477_at	Cables1	Cdk5 and Abl enzyme substrate 1	0	0.55
1417850_at	Rb1	retinoblastoma 1	0	0.6
GO: 0016477 Cell migration
1415801_at	Gja1	gap junction membrane channel protein alpha 1	0	-2.2
1452124_at	Ank3	ankyrin 3, epithelial	0	-1.98
1448649_at	Enpep	glutamyl aminopeptidase	0	-1.95
1419309_at	Pdpn	podoplanin	0	-1.75
1415800_at	Gja1	gap junction membrane channel protein alpha 1	0	-1.75
1437992_x_at	Gja1	gap junction membrane channel protein alpha 1	0	-1.72
1438945_x_at	Gja1	gap junction membrane channel protein alpha 1	0	-1.72
1438650_x_at	Gja1	gap junction membrane channel protein alpha 1	0	-1.7
1434776_at	Sema5a	sema domain, seven thrombospondin repeats (type 1 and type 1-like), transmembrane domain (TM) and short cytoplasmic domain, (semaphorin) 5A	0	-1.7
1451289_at	Dclk1	doublecortin-like kinase 1	0	-1.57
1436659_at	Dclk1	doublecortin-like kinase 1	0	-1.53
1424271_at	Dclk1	doublecortin-like kinase 1	0	-1.52
1416953_at	Ctgf	connective tissue growth factor	0	-1.49
1424659_at	Slit2	slit homolog 2 (Drosophila)	0	-1.48
1450684_at	Etv1	ets variant gene 1	0	-1.46
1454890_at	Amot	angiomotin	0	-1.44
1437422_at	Sema5a	sema domain, seven thrombospondin repeats (type 1 and type 1-like), transmembrane domain (TM) and short cytoplasmic domain, (semaphorin) 5A	0	-1.44
1425202_a_at	Ank3	ankyrin 3, epithelial	0	-1.39
1449865_at	Sema3a	sema domain, immunoglobulin domain (Ig), short basic domain, secreted, (semaphorin) 3A	0	-1.37
1451628_a_at	Ank3	ankyrin 3, epithelial	0	-1.35
1420416_at	Sema3a	sema domain, immunoglobulin domain (Ig), short basic domain, secreted, (semaphorin) 3A	0	-1.34
1422607_at	Etv1	ets variant gene 1	0	-1.31
1458140_at	Slit2	slit homolog 2 (Drosophila)	0	-1.19
1416572_at	Mmp14	matrix metallopeptidase 14 (membrane-inserted)	0	-1.16
1415923_at	Ndn	necdin	0	-1.16
1450678_at	Itgb2	integrin beta 2	0	-1.12
1422168_a_at	Bdnf	brain derived neurotrophic factor	0	-1.12
1448823_at	Cxcl12	chemokine (C-X-C motif) ligand 12	0	-1.11
1440920_at	Mmp14	matrix metallopeptidase 14 (membrane-inserted)	0	-1.1
1425154_a_at	Csf1	colony stimulating factor 1 (macrophage)	0	-1.08
1448383_at	Mmp14	matrix metallopeptidase 14 (membrane-inserted)	0	-1.07
1417574_at	Cxcl12	chemokine (C-X-C motif) ligand 12	0	-1.07
1450922_a_at	Tgfb2	transforming growth factor, beta 2	0	-1.06
1435382_at	Ndn	necdin	0	-1.05
1418815_at	Cdh2	cadherin 2	0	-1.03
1420417_at	Sema3a	sema domain, immunoglobulin domain (Ig), short basic domain, secreted, (semaphorin) 3A	0	-1
1450923_at	Tgfb2	transforming growth factor, beta 2	0	-0.97
1435383_x_at	Ndn	necdin	0	-0.97
1446772_at	Sema5a	sema domain, seven thrombospondin repeats (type 1 and type 1-like), transmembrane domain (TM) and short cytoplasmic domain, (semaphorin) 5A	0.001	-0.97
1424270_at	Dclk1	doublecortin-like kinase 1	0	-0.93
1450945_at	Prkca	protein kinase C, alpha	0	-0.91
1422167_at	Sema5a	sema domain, seven thrombospondin repeats (type 1 and type 1-like), transmembrane domain (TM) and short cytoplasmic domain, (semaphorin) 5A	0	-0.9
1460220_a_at	Csf1	colony stimulating factor 1 (macrophage)	0	-0.89
1446598_at	Prkca	protein kinase C, alpha	0	-0.88
1448914_a_at	Csf1	colony stimulating factor 1 (macrophage)	0	-0.87
1418157_at	Nr2f1	nuclear receptor subfamily 2, group F, member 1	0	-0.86
1427562_a_at	Prkca	protein kinase C, alpha	0	-0.82
1416160_at	Nr2f2	nuclear receptor subfamily 2, group F, member 2	0	-0.81
1454974_at	Ntn1	netrin 1	0	-0.8
1426955_at	Col18a1	procollagen, type XVIII, alpha 1	0	-0.8
1416158_at	Nr2f2	nuclear receptor subfamily 2, group F, member 2	0	-0.8
1442223_at	Enah	enabled homolog (Drosophila)	0	-0.8
1418237_s_at	Col18a1	procollagen, type XVIII, alpha 1	0	-0.79
1423250_a_at	Tgfb2	transforming growth factor, beta 2	0	-0.79
1446190_at	Dclk1	doublecortin-like kinase 1	0	-0.79
1421624_a_at	Enah	enabled homolog (Drosophila)	0	-0.76
1431162_a_at	Enah	enabled homolog (Drosophila)	0.001	-0.76
1419486_at	Foxc1	forkhead box C1	0.001	-0.76
1452872_at	Ank3	ankyrin 3, epithelial	0	-0.75
1450863_a_at	Dclk1	doublecortin-like kinase 1	0	-0.75
1415906_at	Tmsb4x	thymosin, beta 4, X chromosome	0	-0.75
1427584_at	Amot	angiomotin	0	-0.74
1442322_at	Slit2	slit homolog 2 (Drosophila)	0	-0.74
1418357_at	Foxg1	forkhead box G1	0.001	-0.74
1433985_at	Abi2	abl-interactor 2	0	-0.73
1417391_a_at	Il16	interleukin 16	0	-0.7
1424800_at	Enah	enabled homolog (Drosophila)	0	-0.7
1424801_at	Enah	enabled homolog (Drosophila)	0	-0.69
1440275_at	Runx3	runt related transcription factor 3	0	-0.69
1422169_a_at	Bdnf	brain derived neurotrophic factor	0	-0.65
1425155_x_at	Csf1	colony stimulating factor 1 (macrophage)	0.001	-0.65
1451430_at	Slit2	slit homolog 2 (Drosophila)	0	-0.64
1445395_at	Prkca	protein kinase C, alpha	0	-0.64
1436984_at	Abi2	abl-interactor 2	0	-0.64
1452156_a_at	Nisch	nischarin	0	-0.63
1419485_at	Foxc1	forkhead box C1	0	-0.62
1448460_at	Acvr1	activin A receptor, type 1	0.001	-0.62
1418350_at	Hbegf	heparin-binding EGF-like growth factor	0.002	-0.62
1455792_x_at	Ndn	necdin	0	-0.61
1448765_at	Fyn	Fyn proto-oncogene	0	-0.61
1423232_at	Etv4	ets variant gene 4 (E1A enhancer binding protein, E1AF)	0	-0.59
1418572_x_at	Tnfrsf12a	tumor necrosis factor receptor superfamily, member 12a	0	-0.59
1416786_at	Acvr1	activin A receptor, type 1	0.001	-0.59
1416159_at	Nr2f2	nuclear receptor subfamily 2, group F, member 2	0	-0.57
1418571_at	Tnfrsf12a	tumor necrosis factor receptor superfamily, member 12a	0.001	-0.57
1439084_at	Cxcl12	chemokine (C-X-C motif) ligand 12	0	-0.56
1448183_a_at	Hif1a	hypoxia inducible factor 1, alpha subunit	0.001	-0.55
1455333_at	Tns3	tensin 3	0	-0.53
1436907_at	Nav1	neuron navigator 1	0.001	-0.48
1417558_at	Fyn	Fyn proto-oncogene	0.002	-0.46
1420785_at	Gab2	growth factor receptor bound protein 2-associated protein 2	0.003	0.38
1449281_at	Nrtn	neurturin	0.002	0.45
1421359_at	Ret	ret proto-oncogene	0.002	0.48
1422445_at	Itga6	integrin alpha 6	0.001	0.49
1419283_s_at	Tns1	tensin 1	0.001	0.49
1422444_at	Itga6	integrin alpha 6	0	0.63
1424807_at	Lama4	laminin, alpha 4	0	1.52
GO: 0007160 Cell matrix adhension
1416953_at	Ctgf	connective tissue growth factor	0	-1.49
1450678_at	Itgb2	integrin beta 2	0	-1.12
1416808_at	Nid1	nidogen 1	0	-1.09
1425154_a_at	Csf1	colony stimulating factor 1 (macrophage)	0	-1.08
1460220_a_at	Csf1	colony stimulating factor 1 (macrophage)	0	-0.89
1448914_a_at	Csf1	colony stimulating factor 1 (macrophage)	0	-0.87
1448469_at	Nid1	nidogen 1	0	-0.86
1450380_at	Epdr1	ependymin related protein 1 (zebrafish)	0	-0.81
1423516_a_at	Nid2	nidogen 2	0	-0.79
1450798_at	Tnxb	tenascin XB	0	-0.65
1425155_x_at	Csf1	colony stimulating factor 1 (macrophage)	0.001	-0.65
1441411_at	Lims1	LIM and senescent cell antigen-like domains 1	0.003	-0.59
1418231_at	Lims1	LIM and senescent cell antigen-like domains 1	0.002	-0.57
1456135_s_at	Pxn	paxillin	0.001	-0.49
1436173_at	Dlc1	deleted in liver cancer 1	0.003	0.48
1422445_at	Itga6	integrin alpha 6	0.001	0.49
1440311_at	Sorbs1	sorbin and SH3 domain containing 1	0.002	0.54
1422444_at	Itga6	integrin alpha 6	0	0.63
1455967_at	Sorbs1	sorbin and SH3 domain containing 1	0	0.64
1443983_at	Sorbs1	sorbin and SH3 domain containing 1	0	0.74
GO: 0006935 Chemotaxis
1420380_at	Ccl2	chemokine (C-C motif) ligand 2	0	-2.84
1421228_at	Ccl7	chemokine (C-C motif) ligand 7	0	-2.36
1424659_at	Slit2	slit homolog 2 (Drosophila)	0	-1.48
1454890_at	Amot	angiomotin	0	-1.44
1449865_at	Sema3a	sema domain, immunoglobulin domain (Ig), short basic domain, secreted, (semaphorin) 3A	0	-1.37
1420416_at	Sema3a	sema domain, immunoglobulin domain (Ig), short basic domain, secreted, (semaphorin) 3A	0	-1.34
1458140_at	Slit2	slit homolog 2 (Drosophila)	0	-1.19
1450678_at	Itgb2	integrin beta 2	0	-1.12
1448823_at	Cxcl12	chemokine (C-X-C motif) ligand 12	0	-1.11
1417574_at	Cxcl12	chemokine (C-X-C motif) ligand 12	0	-1.07
1420417_at	Sema3a	sema domain, immunoglobulin domain (Ig), short basic domain, secreted, (semaphorin) 3A	0	-1
1419394_s_at	S100a8	S100 calcium binding protein A8 (calgranulin A)	0.003	-1
1448316_at	Cmtm3	CKLF-like MARVEL transmembrane domain containing 3	0	-0.97
1450945_at	Prkca	protein kinase C, alpha	0	-0.91
1446598_at	Prkca	protein kinase C, alpha	0	-0.88
1427562_a_at	Prkca	protein kinase C, alpha	0	-0.82
1427584_at	Amot	angiomotin	0	-0.74
1442322_at	Slit2	slit homolog 2 (Drosophila)	0	-0.74
1417391_a_at	Il16	interleukin 16	0	-0.7
1451430_at	Slit2	slit homolog 2 (Drosophila)	0	-0.64
1445395_at	Prkca	protein kinase C, alpha	0	-0.64
1417936_at	Ccl9	chemokine (C-C motif) ligand 9	0.001	-0.63
1448898_at	Ccl9	chemokine (C-C motif) ligand 9	0.001	-0.58
1439084_at	Cxcl12	chemokine (C-X-C motif) ligand 12	0	-0.56
1418930_at	Cxcl10	chemokine (C-X-C motif) ligand 10	0.005	-0.56
1452222_at	Utrn	utrophin	0.002	0.4
GO: 0007059 Chromosome segregation
1454694_a_at	Top2a	topoisomerase (DNA) II alpha	0	-1.86
1416309_at	Nusap1	nucleolar and spindle associated protein 1	0	-1.84
1430811_a_at	Nuf2	NUF2, NDC80 kinetochore complex component, homolog (S. cerevisiae)	0	-1.71
1437580_s_at	Nek2	NIMA (never in mitosis gene a)-related expressed kinase 2	0	-1.36
1437370_at	Sgol2	shugoshin-like 2 (S. pombe)	0	-1.01
1433862_at	Espl1	extra spindle poles-like 1 (S. cerevisiae)	0	-0.95
1418919_at	Sgol1	shugoshin-like 1 (S. pombe)	0	-0.9
1448635_at	Smc2	structural maintenance of chromosomes 2	0	-0.87
1422016_a_at	Cenph	centromere protein H	0	-0.82
1439040_at	Cenpe	centromere protein E	0	-0.75
1435005_at	Cenpe	centromere protein E	0.001	-0.74
1439510_at	Sgol1	shugoshin-like 1 (S. pombe)	0	-0.69
1452197_at	Smc4	structural maintenance of chromosomes 4	0	-0.56
1429660_s_at	Smc2	structural maintenance of chromosomes 2	0.001	-0.54
1429658_a_at	Smc2	structural maintenance of chromosomes 2	0.002	-0.53
GO: 0030199 Collagen fibril organization
1435990_at	Adamts2	a disintegrin-like and metallopeptidase (reprolysin type) with thrombospondin type 1 motif, 2	0	-1.21
1457058_at	Adamts2	a disintegrin-like and metallopeptidase (reprolysin type) with thrombospondin type 1 motif, 2	0	-0.97
1450625_at	Col5a2	procollagen, type V, alpha 2	0	-0.88
1419486_at	Foxc1	forkhead box C1	0.001	-0.76
1455720_at	Adamts2	a disintegrin-like and metallopeptidase (reprolysin type) with thrombospondin type 1 motif, 2	0	-0.68
1422437_at	Col5a2	procollagen, type V, alpha 2	0	-0.66
1450798_at	Tnxb	tenascin XB	0	-0.65
1419485_at	Foxc1	forkhead box C1	0	-0.62
1416693_at	Foxc2	forkhead box C2	0	-0.55
1448228_at	Lox	lysyl oxidase	0.007	-0.44
1416121_at	Lox	lysyl oxidase	0.008	-0.43
GO: 0007010 Cytoskeleton organization and biogenesis
1434089_at	Synpo	synaptopodin	0	-2.37
1424278_a_at	Birc5	baculoviral IAP repeat-containing 5	0	-2.26
1416309_at	Nusap1	nucleolar and spindle associated protein 1	0	-1.84
1430811_a_at	Nuf2	NUF2, NDC80 kinetochore complex component, homolog (S. cerevisiae)	0	-1.71
1416431_at	Tubb6	tubulin, beta 6	0	-1.51
1428104_at	Tpx2	TPX2, microtubule-associated protein homolog (Xenopus laevis)	0	-1.49
1437611_x_at	Kif2c	kinesin family member 2C	0	-1.44
1450981_at	Cnn2	calponin 2	0	-1.39
1428105_at	Tpx2	TPX2, microtubule-associated protein homolog (Xenopus laevis)	0	-1.29
1435306_a_at	Kif11	kinesin family member 11	0	-1.18
1449207_a_at	Kif20a	kinesin family member 20A	0	-1.14
1452314_at	Kif11	kinesin family member 11	0	-1.12
1455719_at	Tubb5	tubulin, beta 5	0	-1.08
1437185_s_at	Tmsb10	thymosin, beta 10	0	-1.06
1426010_a_at	Epb4.1l3	erythrocyte protein band 4.1-like 3	0	-1.06
1437716_x_at	Kif22	kinesin family member 22	0	-1.05
1436902_x_at	Tmsb10	thymosin, beta 10	0	-1.02
1419062_at	Epb4.1l3	erythrocyte protein band 4.1-like 3	0	-1.01
1417219_s_at	Tmsb10	thymosin, beta 10	0	-0.96
1416454_s_at	Acta2	actin, alpha 2, smooth muscle, aorta	0	-0.96
1450692_at	Kif4	kinesin family member 4	0	-0.95
1433862_at	Espl1	extra spindle poles-like 1 (S. cerevisiae)	0	-0.95
1422944_a_at	Diap3	diaphanous homolog 3 (Drosophila)	0	-0.94
1452315_at	Kif11	kinesin family member 11	0	-0.93
1436051_at	Myo5a	myosin Va	0	-0.91
1434036_at	Mtss1	metastasis suppressor 1	0	-0.9
1428509_at	Myo1e	myosin IE	0	-0.89
1416256_a_at	Tubb5	tubulin, beta 5	0	-0.88
1416701_at	Rnd3	Rho family GTPase 3	0	-0.88
1418884_x_at	Tuba1a	tubulin, alpha 1A	0	-0.87
1439695_a_at	Mphosph1	M-phase phosphoprotein 1	0	-0.86
1420159_at	Myo1e	myosin IE	0	-0.85
1419754_at	Myo5a	myosin Va	0	-0.82
1442223_at	Enah	enabled homolog (Drosophila)	0	-0.8
1424826_s_at	Mtss1	metastasis suppressor 1	0	-0.79
1436954_at	Wipf1	WAS/WASL interacting protein family, member 1	0	-0.79
1436759_x_at	Cnn3	calponin 3, acidic	0	-0.79
1421624_a_at	Enah	enabled homolog (Drosophila)	0	-0.76
1431162_a_at	Enah	enabled homolog (Drosophila)	0.001	-0.76
1415906_at	Tmsb4x	thymosin, beta 4, X chromosome	0	-0.75
1439040_at	Cenpe	centromere protein E	0	-0.75
1449060_at	Kif2c	kinesin family member 2C	0	-0.74
1435005_at	Cenpe	centromere protein E	0.001	-0.74
1416700_at	Rnd3	Rho family GTPase 3	0.001	-0.74
1455570_x_at	Cnn3	calponin 3, acidic	0	-0.73
1436953_at	Wipf1	WAS/WASL interacting protein family, member 1	0	-0.72
1418209_a_at	Pfn2	profilin 2	0	-0.72
1456125_a_at	Dynll1	dynein light chain LC8-type 1	0	-0.71
1424800_at	Enah	enabled homolog (Drosophila)	0	-0.7
1417339_a_at	Dynll1	dynein light chain LC8-type 1	0.002	-0.7
1424801_at	Enah	enabled homolog (Drosophila)	0	-0.69
1428585_at	Actn1	actinin, alpha 1	0	-0.68
1426825_at	Fmnl3	formin-like 3	0.001	-0.67
1448682_at	Dynll1	dynein light chain LC8-type 1	0	-0.66
1449318_at	Tubg2	tubulin, gamma 2	0	-0.66
1451128_s_at	Kif22	kinesin family member 22	0	-0.65
1452415_at	Actn1	actinin, alpha 1	0	-0.64
1452156_a_at	Nisch	nischarin	0	-0.63
1436678_at	Sgcb	sarcoglycan, beta (dystrophin-associated glycoprotein)	0	-0.63
1428319_at	Pdlim7	PDZ and LIM domain 7	0.001	-0.62
1440595_at	Epb4.1l3	erythrocyte protein band 4.1-like 3	0	-0.61
1438556_a_at	Tmod3	tropomodulin 3	0.001	-0.59
1448541_at	Klc1	kinesin light chain 1	0.001	-0.59
1431320_a_at	Myo5a	myosin Va	0.002	-0.58
1420160_s_at	Myo1e	myosin IE	0	-0.57
1418210_at	Pfn2	profilin 2	0.001	-0.57
1428579_at	Fmnl2	formin-like 2	0	-0.56
1428881_at	Klc1	kinesin light chain 1	0	-0.56
1449877_s_at	Kifc1	kinesin family member C1	0.002	-0.54
1423088_at	Tmod3	tropomodulin 3	0.001	-0.52
1436836_x_at	Cnn3	calponin 3, acidic	0.001	-0.52
1418123_at	Unc119	unc-119 homolog (C. elegans)	0.001	-0.52
1433857_at	Fat1	FAT tumor suppressor homolog 1 (Drosophila)	0	-0.51
1436216_s_at	2610204M08Rik	RIKEN cDNA 2610204M08 gene	0	-0.51
1440847_at	Mtss1	metastasis suppressor 1	0.001	-0.51
1455029_at	Kif21a	kinesin family member 21A	0.001	-0.51
1417373_a_at	Tuba4a	tubulin, alpha 4A	0.001	-0.5
1426724_at	Cnn3	calponin 3, acidic	0	-0.49
1427385_s_at	Actn1	actinin, alpha 1	0.001	-0.49
1456135_s_at	Pxn	paxillin	0.001	-0.49
1436907_at	Nav1	neuron navigator 1	0.001	-0.48
1450641_at	Vim	vimentin	0.001	-0.48
1450208_a_at	Elmo1	engulfment and cell motility 1, ced-12 homolog (C. elegans)	0.002	-0.44
1427347_s_at	Tubb2a	tubulin, beta 2a	0.007	-0.38
1457465_at	Shroom4	shroom family member 4	0.006	-0.36
1455717_s_at	Daam2	dishevelled associated activator of morphogenesis 2	0.017	-0.31
1415930_a_at	Map1lc3b	microtubule-associated protein 1 light chain 3 beta	0.015	0.35
1428716_at	Pex1	peroxisome biogenesis factor 1	0.001	0.42
1436173_at	Dlc1	deleted in liver cancer 1	0.003	0.48
1440311_at	Sorbs1	sorbin and SH3 domain containing 1	0.002	0.54
1419107_at	Ophn1	oligophrenin 1	0	0.59
1455967_at	Sorbs1	sorbin and SH3 domain containing 1	0	0.64
1443983_at	Sorbs1	sorbin and SH3 domain containing 1	0	0.74
1427735_a_at	Acta1	actin, alpha 1, skeletal muscle	0.001	0.82
GO: 0006952 Defense response
1422317_a_at	Il1rl1	interleukin 1 receptor-like 1	0	-3
1425145_at	Il1rl1	interleukin 1 receptor-like 1	0	-2.62
1419431_at	Ereg	epiregulin	0	-2.34
1419589_at	Cd93	CD93 antigen	0	-2.05
1456046_at	Cd93	CD93 antigen	0	-2.01
1451426_at	Dhx58	DEXH (Asp-Glu-X-His) box polypeptide 58	0	-1.25
1419676_at	Mx2	myxovirus (influenza virus) resistance 2	0	-1.17
1417292_at	Ifi47	interferon gamma inducible protein 47	0	-1.08
1418825_at	Irgm	immunity-related GTPase family, M	0	-1.05
1448550_at	Lbp	lipopolysaccharide binding protein	0.004	-0.93
1456890_at	Ddx58	DEAD (Asp-Glu-Ala-Asp) box polypeptide 58	0	-0.87
1453304_s_at	Ly6e	lymphocyte antigen 6 complex, locus E	0.001	-0.87
1421358_at	H2-M3	histocompatibility 2, M region locus 3	0	-0.85
1428034_a_at	Tnfrsf9	tumor necrosis factor receptor superfamily, member 9	0.001	-0.84
1426276_at	Ifih1	interferon induced with helicase C domain 1	0	-0.82
1460469_at	Tnfrsf9	tumor necrosis factor receptor superfamily, member 9	0.001	-0.69
1416016_at	Tap1	transporter 1, ATP-binding cassette, sub-family B (MDR/TAP)	0.001	-0.66
1436838_x_at	Cotl1	coactosin-like 1 (Dictyostelium)	0.001	-0.66
1418536_at	H2-Q8	histocompatibility 2, Q region locus 8	0.003	-0.65
1436562_at	Ddx58	DEAD (Asp-Glu-Ala-Asp) box polypeptide 58	0	-0.64
1449875_s_at	H2-T10	histocompatibility 2, T region locus 10	0	-0.64
1427746_x_at	H2-K1	histocompatibility 2, K1, K region	0.001	-0.61
1454896_at	Rbpj	recombination signal binding protein for immunoglobulin kappa J region	0.001	-0.59
1450223_at	Apaf1	apoptotic peptidase activating factor 1	0	-0.56
1418114_at	Rbpj	recombination signal binding protein for immunoglobulin kappa J region	0.001	-0.56
1425545_x_at	H2-L	histocompatibility 2, D region	0.001	-0.53
1425336_x_at	H2-K1	histocompatibility 2, K1, K region	0.001	-0.45
1421304_at	Klra2	killer cell lectin-like receptor, subfamily A, member 2	0.012	-0.45
GO: 0006270 DNA replication initiation
1415945_at	Mcm5	minichromosome maintenance deficient 5, cell division cycle 46 (S. cerevisiae)	0	-1.94
1438852_x_at	Mcm6	minichromosome maintenance deficient 6 (MIS5 homolog, S. pombe) (S. cerevisiae)	0	-1.8
1416251_at	Mcm6	minichromosome maintenance deficient 6 (MIS5 homolog, S. pombe) (S. cerevisiae)	0	-1.43
1420028_s_at	Mcm3	minichromosome maintenance deficient 3 (S. cerevisiae)	0	-1
1426652_at	Mcm3	minichromosome maintenance deficient 3 (S. cerevisiae)	0	-0.95
1426653_at	Mcm3	minichromosome maintenance deficient 3 (S. cerevisiae)	0	-0.84
1436708_x_at	Mcm4	minichromosome maintenance deficient 4 homolog (S. cerevisiae)	0.003	-0.81
1416214_at	Mcm4	minichromosome maintenance deficient 4 homolog (S. cerevisiae)	0	-0.78
1424143_a_at	Cdt1	chromatin licensing and DNA replication factor 1	0.001	-0.75
1456280_at	Clspn	claspin homolog (Xenopus laevis)	0	-0.74
1424144_at	Cdt1	chromatin licensing and DNA replication factor 1	0	-0.74
1GO: 0006260 DNA replication
1419431_at	Ereg	epiregulin	0	-2.34
1415945_at	Mcm5	minichromosome maintenance deficient 5, cell division cycle 46 (S. cerevisiae)	0	-1.94
1438852_x_at	Mcm6	minichromosome maintenance deficient 6 (MIS5 homolog, S. pombe) (S. cerevisiae)	0	-1.8
1448226_at	Rrm2	ribonucleotide reductase M2	0	-1.77
1434437_x_at	Rrm2	ribonucleotide reductase M2	0	-1.71
1435144_at	Phb	prohibitin	0	-1.68
1416120_at	Rrm2	ribonucleotide reductase M2	0	-1.57
1416258_at	Tk1	thymidine kinase 1	0	-1.51
1416953_at	Ctgf	connective tissue growth factor	0	-1.49
1416251_at	Mcm6	minichromosome maintenance deficient 6 (MIS5 homolog, S. pombe) (S. cerevisiae)	0	-1.43
1417019_a_at	Cdc6	cell division cycle 6 homolog (S. cerevisiae)	0	-1.25
1420028_s_at	Mcm3	minichromosome maintenance deficient 3 (S. cerevisiae)	0	-1
1426652_at	Mcm3	minichromosome maintenance deficient 3 (S. cerevisiae)	0	-0.95
1442233_at	Phb	prohibitin	0	-0.93
1419270_a_at	Dut	deoxyuridine triphosphatase	0	-0.91
1426653_at	Mcm3	minichromosome maintenance deficient 3 (S. cerevisiae)	0	-0.84
1419397_at	Pola1	polymerase (DNA directed), alpha 1	0	-0.84
1434695_at	Dtl	denticleless homolog (Drosophila)	0	-0.83
1424630_a_at	Brca1	breast cancer 1	0.001	-0.81
1436708_x_at	Mcm4	minichromosome maintenance deficient 4 homolog (S. cerevisiae)	0.003	-0.81
1416214_at	Mcm4	minichromosome maintenance deficient 4 homolog (S. cerevisiae)	0	-0.78
1424143_a_at	Cdt1	chromatin licensing and DNA replication factor 1	0.001	-0.75
1456280_at	Clspn	claspin homolog (Xenopus laevis)	0	-0.74
1424144_at	Cdt1	chromatin licensing and DNA replication factor 1	0	-0.74
1416641_at	Lig1	ligase I, DNA, ATP-dependent	0	-0.71
1424629_at	Brca1	breast cancer 1	0.001	-0.69
1426538_a_at	Trp53	transformation related protein 53	0	-0.66
1451417_at	Brca1	breast cancer 1	0	-0.66
1418334_at	Dbf4	DBF4 homolog (S. cerevisiae)	0.004	-0.65
1421731_a_at	Fen1	flap structure specific endonuclease 1	0	-0.64
1424632_a_at	Rev3l	REV3-like, catalytic subunit of DNA polymerase zeta RAD54 like (S. cerevisiae)	0	-0.61
1418369_at	Prim1	DNA primase, p49 subunit	0	-0.6
1417249_at	Polm	polymerase (DNA directed), mu	0.001	-0.58
1427739_a_at	Trp53	transformation related protein 53	0	-0.57
1449061_a_at	Prim1	DNA primase, p49 subunit	0.001	-0.57
1427094_at	Pole2	polymerase (DNA directed), epsilon 2 (p59 subunit)	0	-0.55
1436025_at	Ccdc88a	coiled coil domain containing 88A	0.002	-0.54
1443864_at	Dtl	denticleless homolog (Drosophila)	0	-0.53
1434005_at	Rbms1	RNA binding motif, single stranded interacting protein 1	0.001	-0.52
1452881_at	Gins2	GINS complex subunit 2 (Psf2 homolog)	0.001	-0.52
1417947_at	Pcna	proliferating cell nuclear antigen	0.001	-0.49
1448127_at	Rrm1	ribonucleotide reductase M1	0.001	-0.49
1415878_at	Rrm1	ribonucleotide reductase M1	0.002	-0.47
1418703_at	Rbms1	RNA binding motif, single stranded interacting protein 1	0.001	-0.43
1456260_at	Rbbp4	retinoblastoma binding protein 4	0.004	0.39
1434101_at	Nfib	nuclear factor I/B	0.001	0.52
1438245_at	Nfib	nuclear factor I/B	0.001	0.55
GO: 0045444 Fat cell differentiation
1448698_at	Ccnd1	cyclin D1	0	-1.76
1417420_at	Ccnd1	cyclin D1	0	-1.63
1417419_at	Ccnd1	cyclin D1	0	-1.62
1448785_at	Runx1t1	runt-related transcription factor 1; translocated to, 1 (cyclin D-related)	0	-0.72
1437784_at	Runx1t1	runt-related transcription factor 1; translocated to, 1 (cyclin D-related)	0	-0.69
1433833_at	Fndc3b	fibronectin type III domain containing 3B	0.002	-0.47
1418136_at	Tgfb1i1	transforming growth factor beta 1 induced transcript 1	0.001	-0.45
1450446_a_at	Socs1	suppressor of cytokine signaling 1	0.001	-0.43
1421555_at	Adrb3	adrenergic receptor, beta 3	0.005	0.47
1424729_at	BC054059	cDNA sequence BC054059	0.001	0.58
1418288_at	Lpin1	lipin 1	0	0.59
1426516_a_at	Lpin1	lipin 1	0	0.61
1455918_at	Adrb3	adrenergic receptor, beta 3	0	0.89
GO: 0048699 Generation of neurons
1415801_at	Gja1	gap junction membrane channel protein alpha 1	0	-2.2
1452124_at	Ank3	ankyrin 3, epithelial	0	-1.98
1415800_at	Gja1	gap junction membrane channel protein alpha 1	0	-1.75
1437992_x_at	Gja1	gap junction membrane channel protein alpha 1	0	-1.72
1438945_x_at	Gja1	gap junction membrane channel protein alpha 1	0	-1.72
1438650_x_at	Gja1	gap junction membrane channel protein alpha 1	0	-1.7
1434776_at	Sema5a	sema domain, seven thrombospondin repeats (type 1 and type 1-like), transmembrane domain (TM) and short cytoplasmic domain, (semaphorin) 5A	0	-1.7
1421546_a_at	Racgap1	Rac GTPase-activating protein 1	0	-1.64
1422814_at	Aspm	asp (abnormal spindle)-like, microcephaly associated (Drosophila)	0	-1.6
1451289_at	Dclk1	doublecortin-like kinase 1	0	-1.57
1436659_at	Dclk1	doublecortin-like kinase 1	0	-1.53
1424271_at	Dclk1	doublecortin-like kinase 1	0	-1.52
1424659_at	Slit2	slit homolog 2 (Drosophila)	0	-1.48
1450684_at	Etv1	ets variant gene 1	0	-1.46
1437422_at	Sema5a	sema domain, seven thrombospondin repeats (type 1 and type 1-like), transmembrane domain (TM) and short cytoplasmic domain, (semaphorin) 5A	0	-1.44
1425202_a_at	Ank3	ankyrin 3, epithelial	0	-1.39
1449865_at	Sema3a	sema domain, immunoglobulin domain (Ig), short basic domain, secreted, (semaphorin) 3A	0	-1.37
1451628_a_at	Ank3	ankyrin 3, epithelial	0	-1.35
1420416_at	Sema3a	sema domain, immunoglobulin domain (Ig), short basic domain, secreted, (semaphorin) 3A	0	-1.34
1420924_at	Timp2	tissue inhibitor of metalloproteinase 2	0	-1.32
1422607_at	Etv1	ets variant gene 1	0	-1.31
1451358_a_at	Racgap1	Rac GTPase-activating protein 1	0	-1.27
1418507_s_at	Socs2	suppressor of cytokine signaling 2	0	-1.21
1458140_at	Slit2	slit homolog 2 (Drosophila)	0	-1.19
1449109_at	Socs2	suppressor of cytokine signaling 2	0	-1.18
1454677_at	Timp2	tissue inhibitor of metalloproteinase 2	0	-1.17
1450070_s_at	Pak1	p21 (CDKN1A)-activated kinase 1	0	-1.16
1415923_at	Ndn	necdin	0	-1.16
1457424_at	Eya1	eyes absent 1 homolog (Drosophila)	0	-1.12
1422168_a_at	Bdnf	brain derived neurotrophic factor	0	-1.12
1448823_at	Cxcl12	chemokine (C-X-C motif) ligand 12	0	-1.11
1422865_at	Runx1	runt related transcription factor 1	0	-1.09
1433662_s_at	Timp2	tissue inhibitor of metalloproteinase 2	0	-1.08
1417574_at	Cxcl12	chemokine (C-X-C motif) ligand 12	0	-1.07
1450922_a_at	Tgfb2	transforming growth factor, beta 2	0	-1.06
1438470_at	Socs2	suppressor of cytokine signaling 2	0	-1.06
1435382_at	Ndn	necdin	0	-1.05
1421727_at	Eya1	eyes absent 1 homolog (Drosophila)	0	-1.03
1450040_at	Timp2	tissue inhibitor of metalloproteinase 2	0	-1.02
1420417_at	Sema3a	sema domain, immunoglobulin domain (Ig), short basic domain, secreted, (semaphorin) 3A	0	-1
1455154_at	Gli3	GLI-Kruppel family member GLI3	0	-1
1420505_a_at	Stxbp1	syntaxin binding protein 1	0	-0.98
1420980_at	Pak1	p21 (CDKN1A)-activated kinase 1	0	-0.97
1450923_at	Tgfb2	transforming growth factor, beta 2	0	-0.97
1435383_x_at	Ndn	necdin	0	-0.97
1446772_at	Sema5a	sema domain, seven thrombospondin repeats (type 1 and type 1-like), transmembrane domain (TM) and short cytoplasmic domain, (semaphorin) 5A	0.001	-0.97
1446085_at	Socs2	suppressor of cytokine signaling 2	0	-0.94
1424270_at	Dclk1	doublecortin-like kinase 1	0	-0.93
1460287_at	Timp2	tissue inhibitor of metalloproteinase 2	0	-0.92
1420979_at	Pak1	p21 (CDKN1A)-activated kinase 1	0	-0.91
1422167_at	Sema5a	sema domain, seven thrombospondin repeats (type 1 and type 1-like), transmembrane domain (TM) and short cytoplasmic domain, (semaphorin) 5A	0	-0.9
1418157_at	Nr2f1	nuclear receptor subfamily 2, group F, member 1	0	-0.86
1423259_at	Id4	inhibitor of DNA binding 4	0.001	-0.86
1442586_at	Socs2	suppressor of cytokine signaling 2	0	-0.85
1416160_at	Nr2f2	nuclear receptor subfamily 2, group F, member 2	0	-0.81
1454974_at	Ntn1	netrin 1	0	-0.8
1416158_at	Nr2f2	nuclear receptor subfamily 2, group F, member 2	0	-0.8
1442223_at	Enah	enabled homolog (Drosophila)	0	-0.8
1423250_a_at	Tgfb2	transforming growth factor, beta 2	0	-0.79
1446190_at	Dclk1	doublecortin-like kinase 1	0	-0.79
1455034_at	Nr4a2	nuclear receptor subfamily 4, group A, member 2	0	-0.78
1421624_a_at	Enah	enabled homolog (Drosophila)	0	-0.76
1431162_a_at	Enah	enabled homolog (Drosophila)	0.001	-0.76
1452872_at	Ank3	ankyrin 3, epithelial	0	-0.75
1450863_a_at	Dclk1	doublecortin-like kinase 1	0	-0.75
1442322_at	Slit2	slit homolog 2 (Drosophila)	0	-0.74
1418357_at	Foxg1	forkhead box G1	0.001	-0.74
1433985_at	Abi2	abl-interactor 2	0	-0.73
1424800_at	Enah	enabled homolog (Drosophila)	0	-0.7
1424801_at	Enah	enabled homolog (Drosophila)	0	-0.69
1444043_at	Gli3	GLI-Kruppel family member GLI3	0	-0.69
1440275_at	Runx3	runt related transcription factor 3	0	-0.69
1421964_at	Notch3	Notch gene homolog 3 (Drosophila)	0	-0.67
1456258_at	Emx2	empty spiracles homolog 2 (Drosophila)	0.001	-0.67
1426538_a_at	Trp53	transformation related protein 53	0	-0.66
1422169_a_at	Bdnf	brain derived neurotrophic factor	0	-0.65
1451430_at	Slit2	slit homolog 2 (Drosophila)	0	-0.64
1436984_at	Abi2	abl-interactor 2	0	-0.64
1455792_x_at	Ndn	necdin	0	-0.61
1448765_at	Fyn	Fyn proto-oncogene	0	-0.61
1423232_at	Etv4	ets variant gene 4 (E1A enhancer binding protein, E1AF)	0	-0.59
1418572_x_at	Tnfrsf12a	tumor necrosis factor receptor superfamily, member 12a	0	-0.59
1456067_at	Gli3	GLI-Kruppel family member GLI3	0.001	-0.59
1425911_a_at	Fgfr1	fibroblast growth factor receptor 1	0	-0.58
1416159_at	Nr2f2	nuclear receptor subfamily 2, group F, member 2	0	-0.57
1427739_a_at	Trp53	transformation related protein 53	0	-0.57
1418571_at	Tnfrsf12a	tumor necrosis factor receptor superfamily, member 12a	0.001	-0.57
1439084_at	Cxcl12	chemokine (C-X-C motif) ligand 12	0	-0.56
1424050_s_at	Fgfr1	fibroblast growth factor receptor 1	0.001	-0.52
1421151_a_at	Epha2	Eph receptor A2	0	-0.5
1428393_at	Nrn1	neuritin 1	0.003	-0.5
1436907_at	Nav1	neuron navigator 1	0.001	-0.48
1417558_at	Fyn	Fyn proto-oncogene	0.002	-0.46
1449281_at	Nrtn	neurturin	0.002	0.45
1421359_at	Ret	ret proto-oncogene	0.002	0.48
1434490_at	Scarf1	scavenger receptor class F, member 1	0.001	0.54
GO: 0006955 Immune response
1420380_at	Ccl2	chemokine (C-C motif) ligand 2	0	-2.84
1421228_at	Ccl7	chemokine (C-C motif) ligand 7	0	-2.36
1419431_at	Ereg	epiregulin	0	-2.34
1450783_at	Ifit1	interferon-induced protein with tetratricopeptide repeats 1	0	-2.11
1438027_at	5830443L24Rik	RIKEN cDNA 5830443L24 gene	0	-2.1
1449009_at	Tgtp	T-cell specific GTPase	0	-2.06
1451567_a_at	Ifi203	interferon activated gene 203	0	-1.59
1425663_at	Il1rn	interleukin 1 receptor antagonist	0	-1.58
1448775_at	Ifi203	interferon activated gene 203	0	-1.58
1453196_a_at	Oasl2	2'-5' oligoadenylate synthetase-like 2	0	-1.55
1419209_at	Cxcl1	chemokine (C-X-C motif) ligand 1	0	-1.5
1449025_at	Ifit3	interferon-induced protein with tetratricopeptide repeats 3	0	-1.47
1423017_a_at	Il1rn	interleukin 1 receptor antagonist	0	-1.46
1450876_at	Cfh	complement component factor h	0	-1.45
1451798_at	Il1rn	interleukin 1 receptor antagonist	0	-1.35
1434380_at	Gbp6	guanylate binding protein 6	0	-1.34
1421551_s_at	Ifi202b	interferon activated gene 202B	0	-1.29
1457666_s_at	Ifi202b	interferon activated gene 202B	0	-1.29
1418392_a_at	Gbp3	guanylate nucleotide binding protein 3	0	-1.27
1450696_at	Psmb9	proteasome (prosome, macropain) subunit, beta type 9 (large multifunctional peptidase 2)	0	-1.25
1451426_at	Dhx58	DEXH (Asp-Glu-X-His) box polypeptide 58	0	-1.25
1423153_x_at	Cfh	complement component factor h	0	-1.19
1419693_at	Colec12	collectin sub-family member 12	0	-1.18
1419676_at	Mx2	myxovirus (influenza virus) resistance 2	0	-1.17
1418293_at	Ifit2	interferon-induced protein with tetratricopeptide repeats 2	0	-1.12
1448823_at	Cxcl12	chemokine (C-X-C motif) ligand 12	0	-1.11
1425985_s_at	Masp1	mannan-binding lectin serine peptidase 1	0	-1.09
1434438_at	Samhd1	SAM domain and HD domain, 1	0	-1.08
1425156_at	Gbp6	guanylate binding protein 6	0	-1.08
1417574_at	Cxcl12	chemokine (C-X-C motif) ligand 12	0	-1.07
1418776_at	5830443L24Rik	RIKEN cDNA 5830443L24 gene	0	-1.05
1425008_a_at	Ifi203	interferon activated gene 203	0	-1.02
1417244_a_at	Irf7	interferon regulatory factor 7	0	-0.97
1424041_s_at	C1s	complement component 1, s subcomponent	0	-0.95
1417009_at	C1r	complement component 1, r subcomponent	0	-0.93
1417932_at	Il18	interleukin 18	0	-0.91
1421899_a_at	Mr1	major histocompatibility complex, class I-related	0	-0.89
1456890_at	Ddx58	DEAD (Asp-Glu-Ala-Asp) box polypeptide 58	0	-0.87
1420549_at	Gbp1	guanylate nucleotide binding protein 1	0	-0.85
1438602_s_at	Masp1	mannan-binding lectin serine peptidase 1	0	-0.85
1421358_at	H2-M3	histocompatibility 2, M region locus 3	0	-0.85
1426276_at	Ifih1	interferon induced with helicase C domain 1	0	-0.82
1419083_at	Tnfsf11	tumor necrosis factor (ligand) superfamily, member 11	0	-0.81
1419858_at	Ifi203	interferon activated gene 203	0	-0.76
1435384_at	Ube2n	ubiquitin-conjugating enzyme E2N	0	-0.73
1440866_at	Eif2ak2	eukaryotic translation initiation factor 2-alpha kinase 2	0.001	-0.73
1436861_at	Il7	interleukin 7	0	-0.72
1422962_a_at	Psmb8	proteasome (prosome, macropain) subunit, beta type 8 (large multifunctional peptidase 7)	0	-0.72
1435906_x_at	Gbp2	guanylate nucleotide binding protein 2	0.001	-0.66
1416016_at	Tap1	transporter 1, ATP-binding cassette, sub-family B (MDR/TAP)	0.001	-0.66
1417268_at	Cd14	CD14 antigen	0.001	-0.66
1444064_at	Samhd1	SAM domain and HD domain, 1	0.001	-0.66
1419132_at	Tlr2	toll-like receptor 2	0	-0.65
1418536_at	H2-Q8	histocompatibility 2, Q region locus 8	0.003	-0.65
1436562_at	Ddx58	DEAD (Asp-Glu-Ala-Asp) box polypeptide 58	0	-0.64
1421322_a_at	Isgf3g	interferon dependent positive acting transcription factor 3 gamma	0.001	-0.64
1423954_at	C3	complement component 3	0	-0.63
1451593_at	H2-D1	histocompatibility 2, D region locus 1	0	-0.63
1415803_at	Cx3cl1	chemokine (C-X3-C motif) ligand 1	0	-0.63
1418345_at	Tnfsf13	tumor necrosis factor (ligand) superfamily, member 13	0	-0.63
1448508_at	Traf3ip2	Traf3 interacting protein 2	0	-0.63
1417936_at	Ccl9	chemokine (C-C motif) ligand 9	0.001	-0.63
1427746_x_at	H2-K1	histocompatibility 2, K1, K region	0.001	-0.61
1450471_at	Smad3	MAD homolog 3 (Drosophila)	0	-0.59
1422006_at	Eif2ak2	eukaryotic translation initiation factor 2-alpha kinase 2	0	-0.58
1417249_at	Polm	polymerase (DNA directed), mu	0.001	-0.58
1448898_at	Ccl9	chemokine (C-C motif) ligand 9	0.001	-0.58
1418240_at	Gbp2	guanylate nucleotide binding protein 2	0.001	-0.57
1439084_at	Cxcl12	chemokine (C-X-C motif) ligand 12	0	-0.56
1426324_at	H2-D1	histocompatibility 2, D region locus 1	0.001	-0.56
1448656_at	Cacnb3	calcium channel, voltage-dependent, beta 3 subunit	0.001	-0.56
1451683_x_at	H2-D1	histocompatibility 2, D region locus 1	0.003	-0.56
1418930_at	Cxcl10	chemokine (C-X-C motif) ligand 10	0.005	-0.56
1438603_x_at	Masp1	mannan-binding lectin serine peptidase 1	0.001	-0.55
1449874_at	Ly96	lymphocyte antigen 96	0.001	-0.54
1451784_x_at	H2-D1	histocompatibility 2, D region locus 1	0.001	-0.54
1425545_x_at	H2-L	histocompatibility 2, D region	0.001	-0.53
1425119_at	Oas1b	2'-5' oligoadenylate synthetase 1B	0	-0.52
1422005_at	Eif2ak2	eukaryotic translation initiation factor 2-alpha kinase 2	0	-0.52
1418131_at	Samhd1	SAM domain and HD domain, 1	0.002	-0.52
1450472_s_at	Smad3	MAD homolog 3 (Drosophila)	0.002	-0.51
1453913_a_at	Tap2	transporter 2, ATP-binding cassette, sub-family B (MDR/TAP)	0.001	-0.49
1423543_at	Swap70	SWA-70 protein	0.002	-0.49
1418163_at	Tlr4	toll-like receptor 4	0.003	-0.47
1425336_x_at	H2-K1	histocompatibility 2, K1, K region	0.001	-0.45
1454960_at	Smad3	MAD homolog 3 (Drosophila)	0.002	-0.43
1421898_a_at	Mr1	major histocompatibility complex, class I-related	0.002	-0.42
1429399_at	Rnf125	ring finger protein 125	0.003	0.4
1416978_at	Fcgrt	Fc receptor, IgG, alpha chain transporter	0.001	0.49
1424499_s_at	5730596K20Rik	RIKEN cDNA 5730596K20 gene	0	0.54
1424498_at	5730596K20Rik	RIKEN cDNA 5730596K20 gene	0.003	0.57
1451376_at	5730596K20Rik	RIKEN cDNA 5730596K20 gene	0	0.61
1457922_at	Ung	uracil DNA glycosylase	0	0.61
GO: 0006954 Inflammatory response
1420380_at	Ccl2	chemokine (C-C motif) ligand 2	0	-2.84
1421228_at	Ccl7	chemokine (C-C motif) ligand 7	0	-2.36
1416676_at	Kng1	kininogen 1	0	-2.12
1438658_a_at	Edg3	endothelial differentiation, sphingolipid G-protein-coupled receptor, 3	0	-1.72
1425663_at	Il1rn	interleukin 1 receptor antagonist	0	-1.58
1419209_at	Cxcl1	chemokine (C-X-C motif) ligand 1	0	-1.5
1423017_a_at	Il1rn	interleukin 1 receptor antagonist	0	-1.46
1455747_at	Ggtla1	gamma-glutamyltransferase-like activity 1	0	-1.46
1450876_at	Cfh	complement component factor h	0	-1.45
1418216_at	Ggtla1	gamma-glutamyltransferase-like activity 1	0	-1.4
1451798_at	Il1rn	interleukin 1 receptor antagonist	0	-1.35
1423153_x_at	Cfh	complement component factor h	0	-1.19
1422758_at	Chst2	carbohydrate sulfotransferase 2	0	-1.15
1425985_s_at	Masp1	mannan-binding lectin serine peptidase 1	0	-1.09
1437173_at	Edg3	endothelial differentiation, sphingolipid G-protein-coupled receptor, 3	0	-1.07
1426045_at	Kng1	kininogen 1	0	-1.07
1434376_at	Cd44	CD44 antigen	0	-1.06
1460302_at	Thbs1	thrombospondin 1	0.001	-0.99
1450377_at	Thbs1	thrombospondin 1	0.001	-0.97
1424041_s_at	C1s	complement component 1, s subcomponent	0	-0.95
1452483_a_at	Cd44	CD44 antigen	0	-0.93
1417009_at	C1r	complement component 1, r subcomponent	0	-0.93
1450945_at	Prkca	protein kinase C, alpha	0	-0.91
1423760_at	Cd44	CD44 antigen	0	-0.89
1446598_at	Prkca	protein kinase C, alpha	0	-0.88
1460661_at	Edg3	endothelial differentiation, sphingolipid G-protein-coupled receptor, 3	0	-0.86
1438602_s_at	Masp1	mannan-binding lectin serine peptidase 1	0	-0.85
1427562_a_at	Prkca	protein kinase C, alpha	0	-0.82
1417268_at	Cd14	CD14 antigen	0.001	-0.66
1449147_at	Chst1	carbohydrate (keratan sulfate Gal-6) sulfotransferase 1	0.002	-0.66
1419132_at	Tlr2	toll-like receptor 2	0	-0.65
1445395_at	Prkca	protein kinase C, alpha	0	-0.64
1423954_at	C3	complement component 3	0	-0.63
1448460_at	Acvr1	activin A receptor, type 1	0.001	-0.62
1416786_at	Acvr1	activin A receptor, type 1	0.001	-0.59
1418930_at	Cxcl10	chemokine (C-X-C motif) ligand 10	0.005	-0.56
1438603_x_at	Masp1	mannan-binding lectin serine peptidase 1	0.001	-0.55
1449874_at	Ly96	lymphocyte antigen 96	0.001	-0.54
1452985_at	Uaca	uveal autoantigen with coiled-coil domains and ankyrin repeats	0.001	-0.53
1418163_at	Tlr4	toll-like receptor 4	0.003	-0.47
1418099_at	Tnfrsf1b	tumor necrosis factor receptor superfamily, member 1b	0.001	-0.43
1460436_at	Ndst1	N-deacetylase/N-sulfotransferase (heparan glucosaminyl) 1	0.002	-0.39
1451263_a_at	Fabp4	fatty acid binding protein 4, adipocyte	0.002	0.52
1425809_at	Fabp4	fatty acid binding protein 4, adipocyte	0.002	0.68
1424155_at	Fabp4	fatty acid binding protein 4, adipocyte	0.001	0.71
GO: 0008286 Insulin receptor signaling pathway
1455899_x_at	Socs3	suppressor of cytokine signaling 3	0	-1.64
1456212_x_at	Socs3	suppressor of cytokine signaling 3	0	-1.6
1416576_at	Socs3	suppressor of cytokine signaling 3	0	-1.15
1450945_at	Prkca	protein kinase C, alpha	0	-0.91
1446598_at	Prkca	protein kinase C, alpha	0	-0.88
1427562_a_at	Prkca	protein kinase C, alpha	0	-0.82
1455706_at	Stxbp4	syntaxin binding protein 4	0	-0.82
1445395_at	Prkca	protein kinase C, alpha	0	-0.64
1416693_at	Foxc2	forkhead box C2	0	-0.55
1450446_a_at	Socs1	suppressor of cytokine signaling 1	0.001	-0.43
1425098_at	Zfp106	zinc finger protein 106	0.002	0.5
1440311_at	Sorbs1	sorbin and SH3 domain containing 1	0.002	0.54
1444472_at	Snf1lk2	SNF1-like kinase 2	0.001	0.6
1455967_at	Sorbs1	sorbin and SH3 domain containing 1	0	0.64
1443983_at	Sorbs1	sorbin and SH3 domain containing 1	0	0.74
GO: 0007229 Integrin-mediated signaling pathway
1416953_at	Ctgf	connective tissue growth factor	0	-1.49
1435990_at	Adamts2	a disintegrin-like and metallopeptidase (reprolysin type) with thrombospondin type 1 motif, 2	0	-1.21
1450716_at	Adamts1	a disintegrin-like and metallopeptidase (reprolysin type) with thrombospondin type 1 motif, 1	0	-1.21
1450678_at	Itgb2	integrin beta 2	0	-1.12
1457058_at	Adamts2	a disintegrin-like and metallopeptidase (reprolysin type) with thrombospondin type 1 motif, 2	0	-0.97
1439827_at	Adamts12	a disintegrin-like and metallopeptidase (reprolysin type) with thrombospondin type 1 motif, 12	0	-0.96
1452784_at	Itgav	integrin alpha V	0	-0.91
1423267_s_at	Itga5	integrin alpha 5 (fibronectin receptor alpha)	0	-0.88
1452595_at	Adamts4	a disintegrin-like and metallopeptidase (reprolysin type) with thrombospondin type 1 motif, 4	0	-0.81
1447946_at	Adam23	a disintegrin and metallopeptidase domain 23	0	-0.79
1421198_at	Itgav	integrin alpha V	0	-0.76
1450886_at	Gsg2	germ cell-specific gene 2	0	-0.71
1455720_at	Adamts2	a disintegrin-like and metallopeptidase (reprolysin type) with thrombospondin type 1 motif, 2	0	-0.68
1423378_at	Adam23	a disintegrin and metallopeptidase domain 23	0	-0.66
1423268_at	Itga5	integrin alpha 5 (fibronectin receptor alpha)	0	-0.65
1416094_at	Adam9	a disintegrin and metallopeptidase domain 9 (meltrin gamma)	0	-0.63
1418403_at	Adam19	a disintegrin and metallopeptidase domain 19 (meltrin beta)	0.001	-0.51
1456135_s_at	Pxn	paxillin	0.001	-0.49
1420785_at	Gab2	growth factor receptor bound protein 2-associated protein 2	0.003	0.38
1422445_at	Itga6	integrin alpha 6	0.001	0.49
1422444_at	Itga6	integrin alpha 6	0	0.63
1418393_a_at	Itga7	integrin alpha 7	0	0.87
GO: 0001822 Kidney development
1424659_at	Slit2	slit homolog 2 (Drosophila)	0	-1.48
1449350_at	Osr1	odd-skipped related 1 (Drosophila)	0	-1.3
1450716_at	Adamts1	a disintegrin-like and metallopeptidase (reprolysin type) with thrombospondin type 1 motif, 1	0	-1.21
1458140_at	Slit2	slit homolog 2 (Drosophila)	0	-1.19
1457424_at	Eya1	eyes absent 1 homolog (Drosophila)	0	-1.12
1422168_a_at	Bdnf	brain derived neurotrophic factor	0	-1.12
1416808_at	Nid1	nidogen 1	0	-1.09
1434376_at	Cd44	CD44 antigen	0	-1.06
1421727_at	Eya1	eyes absent 1 homolog (Drosophila)	0	-1.03
1455154_at	Gli3	GLI-Kruppel family member GLI3	0	-1
1452483_a_at	Cd44	CD44 antigen	0	-0.93
1423760_at	Cd44	CD44 antigen	0	-0.89
1448469_at	Nid1	nidogen 1	0	-0.86
1418471_at	Pgf	placental growth factor	0	-0.81
1419486_at	Foxc1	forkhead box C1	0.001	-0.76
1442322_at	Slit2	slit homolog 2 (Drosophila)	0	-0.74
1428647_at	Pbx1	pre B-cell leukemia transcription factor 1	0	-0.7
1444043_at	Gli3	GLI-Kruppel family member GLI3	0	-0.69
1422169_a_at	Bdnf	brain derived neurotrophic factor	0	-0.65
1451430_at	Slit2	slit homolog 2 (Drosophila)	0	-0.64
1419485_at	Foxc1	forkhead box C1	0	-0.62
1456067_at	Gli3	GLI-Kruppel family member GLI3	0.001	-0.59
1416693_at	Foxc2	forkhead box C2	0	-0.55
1428646_at	Pbx1	pre B-cell leukemia transcription factor 1	0.001	-0.53
1419140_at	Acvr2b	activin receptor IIB	0.003	0.37
1421359_at	Ret	ret proto-oncogene	0.002	0.48
GO: 0051674 Localization of the cell
1415801_at	Gja1	gap junction membrane channel protein alpha 1	0	-2.2
1452124_at	Ank3	ankyrin 3, epithelial	0	-1.98
1448649_at	Enpep	glutamyl aminopeptidase	0	-1.95
1419309_at	Pdpn	podoplanin	0	-1.75
1415800_at	Gja1	gap junction membrane channel protein alpha 1	0	-1.75
1437992_x_at	Gja1	gap junction membrane channel protein alpha 1	0	-1.72
1438945_x_at	Gja1	gap junction membrane channel protein alpha 1	0	-1.72
1438650_x_at	Gja1	gap junction membrane channel protein alpha 1	0	-1.7
1434776_at	Sema5a	sema domain, seven thrombospondin repeats (type 1 and type 1-like), transmembrane domain (TM) and short cytoplasmic domain, (semaphorin) 5A	0	-1.7
1451289_at	Dclk1	doublecortin-like kinase 1	0	-1.57
1436659_at	Dclk1	doublecortin-like kinase 1	0	-1.53
1424271_at	Dclk1	doublecortin-like kinase 1	0	-1.52
1416953_at	Ctgf	connective tissue growth factor	0	-1.49
1424659_at	Slit2	slit homolog 2 (Drosophila)	0	-1.48
1450684_at	Etv1	ets variant gene 1	0	-1.46
1454890_at	Amot	angiomotin	0	-1.44
1437422_at	Sema5a	sema domain, seven thrombospondin repeats (type 1 and type 1-like), transmembrane domain (TM) and short cytoplasmic domain, (semaphorin) 5A	0	-1.44
1425202_a_at	Ank3	ankyrin 3, epithelial	0	-1.39
1449865_at	Sema3a	sema domain, immunoglobulin domain (Ig), short basic domain, secreted, (semaphorin) 3A	0	-1.37
1451628_a_at	Ank3	ankyrin 3, epithelial	0	-1.35
1420416_at	Sema3a	sema domain, immunoglobulin domain (Ig), short basic domain, secreted, (semaphorin) 3A	0	-1.34
1422607_at	Etv1	ets variant gene 1	0	-1.31
1458140_at	Slit2	slit homolog 2 (Drosophila)	0	-1.19
1416572_at	Mmp14	matrix metallopeptidase 14 (membrane-inserted)	0	-1.16
1415923_at	Ndn	necdin	0	-1.16
1450678_at	Itgb2	integrin beta 2	0	-1.12
1422168_a_at	Bdnf	brain derived neurotrophic factor	0	-1.12
1448823_at	Cxcl12	chemokine (C-X-C motif) ligand 12	0	-1.11
1440920_at	Mmp14	matrix metallopeptidase 14 (membrane-inserted)	0	-1.1
1425154_a_at	Csf1	colony stimulating factor 1 (macrophage)	0	-1.08
1448383_at	Mmp14	matrix metallopeptidase 14 (membrane-inserted)	0	-1.07
1417574_at	Cxcl12	chemokine (C-X-C motif) ligand 12	0	-1.07
1450922_a_at	Tgfb2	transforming growth factor, beta 2	0	-1.06
1435382_at	Ndn	necdin	0	-1.05
1418815_at	Cdh2	cadherin 2	0	-1.03
1420417_at	Sema3a	sema domain, immunoglobulin domain (Ig), short basic domain, secreted, (semaphorin) 3A	0	-1
1450923_at	Tgfb2	transforming growth factor, beta 2	0	-0.97
1435383_x_at	Ndn	necdin	0	-0.97
1446772_at	Sema5a	sema domain, seven thrombospondin repeats (type 1 and type 1-like), transmembrane domain (TM) and short cytoplasmic domain, (semaphorin) 5A	0.001	-0.97
1424270_at	Dclk1	doublecortin-like kinase 1	0	-0.93
1450945_at	Prkca	protein kinase C, alpha	0	-0.91
1422167_at	Sema5a	sema domain, seven thrombospondin repeats (type 1 and type 1-like), transmembrane domain (TM) and short cytoplasmic domain, (semaphorin) 5A	0	-0.9
1460220_a_at	Csf1	colony stimulating factor 1 (macrophage)	0	-0.89
1446598_at	Prkca	protein kinase C, alpha	0	-0.88
1448914_a_at	Csf1	colony stimulating factor 1 (macrophage)	0	-0.87
1418157_at	Nr2f1	nuclear receptor subfamily 2, group F, member 1	0	-0.86
1427562_a_at	Prkca	protein kinase C, alpha	0	-0.82
1416160_at	Nr2f2	nuclear receptor subfamily 2, group F, member 2	0	-0.81
1454974_at	Ntn1	netrin 1	0	-0.8
1426955_at	Col18a1	procollagen, type XVIII, alpha 1	0	-0.8
1416158_at	Nr2f2	nuclear receptor subfamily 2, group F, member 2	0	-0.8
1442223_at	Enah	enabled homolog (Drosophila)	0	-0.8
1418237_s_at	Col18a1	procollagen, type XVIII, alpha 1	0	-0.79
1423250_a_at	Tgfb2	transforming growth factor, beta 2	0	-0.79
1446190_at	Dclk1	doublecortin-like kinase 1	0	-0.79
1421624_a_at	Enah	enabled homolog (Drosophila)	0	-0.76
1431162_a_at	Enah	enabled homolog (Drosophila)	0.001	-0.76
1419486_at	Foxc1	forkhead box C1	0.001	-0.76
1452872_at	Ank3	ankyrin 3, epithelial	0	-0.75
1450863_a_at	Dclk1	doublecortin-like kinase 1	0	-0.75
1415906_at	Tmsb4x	thymosin, beta 4, X chromosome	0	-0.75
1427584_at	Amot	angiomotin	0	-0.74
1442322_at	Slit2	slit homolog 2 (Drosophila)	0	-0.74
1431530_a_at	Tspan5	tetraspanin 5	0	-0.74
1418357_at	Foxg1	forkhead box G1	0.001	-0.74
1433985_at	Abi2	abl-interactor 2	0	-0.73
1417391_a_at	Il16	interleukin 16	0	-0.7
1424800_at	Enah	enabled homolog (Drosophila)	0	-0.7
1424801_at	Enah	enabled homolog (Drosophila)	0	-0.69
1440275_at	Runx3	runt related transcription factor 3	0	-0.69
1422169_a_at	Bdnf	brain derived neurotrophic factor	0	-0.65
1425155_x_at	Csf1	colony stimulating factor 1 (macrophage)	0.001	-0.65
1451430_at	Slit2	slit homolog 2 (Drosophila)	0	-0.64
1445395_at	Prkca	protein kinase C, alpha	0	-0.64
1436984_at	Abi2	abl-interactor 2	0	-0.64
1452156_a_at	Nisch	nischarin	0	-0.63
1419485_at	Foxc1	forkhead box C1	0	-0.62
1448460_at	Acvr1	activin A receptor, type 1	0.001	-0.62
1418350_at	Hbegf	heparin-binding EGF-like growth factor	0.002	-0.62
1455792_x_at	Ndn	necdin	0	-0.61
1448765_at	Fyn	Fyn proto-oncogene	0	-0.61
1423232_at	Etv4	ets variant gene 4 (E1A enhancer binding protein, E1AF)	0	-0.59
1418572_x_at	Tnfrsf12a	tumor necrosis factor receptor superfamily, member 12a	0	-0.59
1438556_a_at	Tmod3	tropomodulin 3	0.001	-0.59
1416786_at	Acvr1	activin A receptor, type 1	0.001	-0.59
1416159_at	Nr2f2	nuclear receptor subfamily 2, group F, member 2	0	-0.57
1418571_at	Tnfrsf12a	tumor necrosis factor receptor superfamily, member 12a	0.001	-0.57
1439084_at	Cxcl12	chemokine (C-X-C motif) ligand 12	0	-0.56
1417179_at	Tspan5	tetraspanin 5	0	-0.55
1448183_a_at	Hif1a	hypoxia inducible factor 1, alpha subunit	0.001	-0.55
1455333_at	Tns3	tensin 3	0	-0.53
1423088_at	Tmod3	tropomodulin 3	0.001	-0.52
1456135_s_at	Pxn	paxillin	0.001	-0.49
1436907_at	Nav1	neuron navigator 1	0.001	-0.48
1417558_at	Fyn	Fyn proto-oncogene	0.002	-0.46
1450208_a_at	Elmo1	engulfment and cell motility 1, ced-12 homolog (C. elegans)	0.002	-0.44
1420785_at	Gab2	growth factor receptor bound protein 2-associated protein 2	0.003	0.38
1449281_at	Nrtn	neurturin	0.002	0.45
1421359_at	Ret	ret proto-oncogene	0.002	0.48
1422445_at	Itga6	integrin alpha 6	0.001	0.49
1419283_s_at	Tns1	tensin 1	0.001	0.49
1445264_at	Catsper2	cation channel, sperm associated 2	0	0.57
1425309_at	Catsper2	cation channel, sperm associated 2	0	0.59
1422444_at	Itga6	integrin alpha 6	0	0.63
1424807_at	Lama4	laminin, alpha 4	0	1.52
GO: 0000279 M-pahse
1419431_at	Ereg	epiregulin	0	-2.34
1424278_a_at	Birc5	baculoviral IAP repeat-containing 5	0	-2.26
1452954_at	Ube2c	ubiquitin-conjugating enzyme E2C	0	-2.23
1450920_at	Ccnb2	cyclin B2	0	-2.21
1424046_at	Bub1	budding uninhibited by benzimidazoles 1 homolog (S. cerevisiae)	0	-2.08
1452242_at	Cep55	centrosomal protein 55	0	-1.99
1416076_at	Ccnb1-rs1	cyclin B1, related sequence 1	0	-1.97
1417911_at	Ccna2	cyclin A2	0	-1.93
1448205_at	Ccnb1-rs1	cyclin B1, related sequence 1	0	-1.87
1416309_at	Nusap1	nucleolar and spindle associated protein 1	0	-1.84
1417910_at	Ccna2	cyclin A2	0	-1.83
1416802_a_at	Cdca5	cell division cycle associated 5	0	-1.77
1430811_a_at	Nuf2	NUF2, NDC80 kinetochore complex component, homolog (S. cerevisiae)	0	-1.71
1419943_s_at	Ccnb1	cyclin B1	0	-1.69
1422814_at	Aspm	asp (abnormal spindle)-like, microcephaly associated (Drosophila)	0	-1.6
1433543_at	Anln	anillin, actin binding protein (scraps homolog, Drosophila)	0	-1.6
1424128_x_at	Aurkb	aurora kinase B	0	-1.44
1418281_at	Rad51	RAD51 homolog (S. cerevisiae)	0	-1.42
1424118_a_at	Spc25	SPC25, NDC80 kinetochore complex component, homolog (S. cerevisiae)	0	-1.4
1447363_s_at	Bub1b	budding uninhibited by benzimidazoles 1 homolog, beta (S. cerevisiae)	0	-1.36
1437580_s_at	Nek2	NIMA (never in mitosis gene a)-related expressed kinase 2	0	-1.36
1416664_at	Cdc20	cell division cycle 20 homolog (S. cerevisiae)	0	-1.32
1417457_at	Cks2	CDC28 protein kinase regulatory subunit 2	0	-1.31
1417458_s_at	Cks2	CDC28 protein kinase regulatory subunit 2	0	-1.27
1417019_a_at	Cdc6	cell division cycle 6 homolog (S. cerevisiae)	0	-1.25
1460591_at	Esr1	estrogen receptor 1 (alpha)	0	-1.24
1448314_at	Cdc2a	cell division cycle 2 homolog A (S. pombe)	0	-1.2
1435306_a_at	Kif11	kinesin family member 11	0	-1.18
1436847_s_at	Cdca8	cell division cycle associated 8	0	-1.16
1456103_at	Pml	promyelocytic leukemia	0	-1.15
1433893_s_at	Spag5	sperm associated antigen 5	0	-1.13
1452314_at	Kif11	kinesin family member 11	0	-1.12
1417541_at	Hells	helicase, lymphoid specific	0	-1.05
1428481_s_at	Cdca8	cell division cycle associated 8	0	-0.98
1448466_at	Cdca5	cell division cycle associated 5	0	-0.97
1433862_at	Espl1	extra spindle poles-like 1 (S. cerevisiae)	0	-0.95
1422513_at	Ccnf	cyclin F	0	-0.94
1452315_at	Kif11	kinesin family member 11	0	-0.93
1435575_at	Kntc1	kinetochore associated 1	0	-0.92
1453683_a_at	Cep55	centrosomal protein 55	0	-0.91
1418919_at	Sgol1	shugoshin-like 1 (S. pombe)	0	-0.9
1452040_a_at	Cdca3	cell division cycle associated 3	0	-0.89
1448635_at	Smc2	structural maintenance of chromosomes 2	0	-0.87
1439695_a_at	Mphosph1	M-phase phosphoprotein 1	0	-0.86
1439436_x_at	Incenp	inner centromere protein	0	-0.85
1435663_at	Esr1	estrogen receptor 1 (alpha)	0	-0.83
1422016_a_at	Cenph	centromere protein H	0	-0.82
1428480_at	Cdca8	cell division cycle associated 8	0	-0.81
1451246_s_at	Aurkb	aurora kinase B	0	-0.8
1451989_a_at	Mapre2	microtubule-associated protein, RP/EB family, member 2	0.001	-0.78
1433807_at	6720463M24Rik	RIKEN cDNA 6720463M24 gene	0	-0.76
1455983_at	Cdca2	cell division cycle associated 2	0	-0.75
1431087_at	Spc24	SPC24, NDC80 kinetochore complex component, homolog (S. cerevisiae)	0	-0.75
1416961_at	Bub1b	budding uninhibited by benzimidazoles 1 homolog, beta (S. cerevisiae)	0	-0.72
1429499_at	Fbxo5	F-box protein 5	0	-0.72
1429478_at	6720463M24Rik	RIKEN cDNA 6720463M24 gene	0	-0.69
1439510_at	Sgol1	shugoshin-like 1 (S. pombe)	0	-0.69
1423092_at	Incenp	inner centromere protein	0	-0.68
1426538_a_at	Trp53	transformation related protein 53	0	-0.66
1437480_at	1110001A07Rik	RIKEN cDNA 1110001A07 gene	0	-0.66
1448757_at	Pml	promyelocytic leukemia	0	-0.66
1437251_at	Cdca2	cell division cycle associated 2	0	-0.62
1439648_at	Anln	anillin, actin binding protein (scraps homolog, Drosophila)	0	-0.61
1417445_at	Ndc80	NDC80 homolog, kinetochore complex component (S. cerevisiae)	0.001	-0.61
1418380_at	Terf1	telomeric repeat binding factor 1	0	-0.59
1427739_a_at	Trp53	transformation related protein 53	0	-0.57
1452197_at	Smc4	structural maintenance of chromosomes 4	0	-0.56
1429660_s_at	Smc2	structural maintenance of chromosomes 2	0.001	-0.54
1429658_a_at	Smc2	structural maintenance of chromosomes 2	0.002	-0.53
1452241_at	Topbp1	topoisomerase (DNA) II beta binding protein	0.001	-0.51
1443807_x_at	Ccnf	cyclin F	0.002	-0.5
1455081_at	Txnl4b	thioredoxin-like 4B	0.001	0.43
1452798_s_at	Mapk1ip1	mitogen activated protein kinase 1 interacting protein 1	0.001	0.49
GO: 0007067 Mitosis
1419431_at	Ereg	epiregulin	0	-2.34
1424278_a_at	Birc5	baculoviral IAP repeat-containing 5	0	-2.26
1452954_at	Ube2c	ubiquitin-conjugating enzyme E2C	0	-2.23
1450920_at	Ccnb2	cyclin B2	0	-2.21
1424046_at	Bub1	budding uninhibited by benzimidazoles 1 homolog (S. cerevisiae)	0	-2.08
1452242_at	Cep55	centrosomal protein 55	0	-1.99
1416076_at	Ccnb1-rs1	cyclin B1, related sequence 1	0	-1.97
1417911_at	Ccna2	cyclin A2	0	-1.93
1448205_at	Ccnb1-rs1	cyclin B1, related sequence 1	0	-1.87
1416309_at	Nusap1	nucleolar and spindle associated protein 1	0	-1.84
1417910_at	Ccna2	cyclin A2	0	-1.83
1416802_a_at	Cdca5	cell division cycle associated 5	0	-1.77
1430811_a_at	Nuf2	NUF2, NDC80 kinetochore complex component, homolog (S. cerevisiae)	0	-1.71
1419943_s_at	Ccnb1	cyclin B1	0	-1.69
1422814_at	Aspm	asp (abnormal spindle)-like, microcephaly associated (Drosophila)	0	-1.6
1433543_at	Anln	anillin, actin binding protein (scraps homolog, Drosophila)	0	-1.6
1424128_x_at	Aurkb	aurora kinase B	0	-1.44
1424118_a_at	Spc25	SPC25, NDC80 kinetochore complex component, homolog (S. cerevisiae)	0	-1.4
1447363_s_at	Bub1b	budding uninhibited by benzimidazoles 1 homolog, beta (S. cerevisiae)	0	-1.36
1437580_s_at	Nek2	NIMA (never in mitosis gene a)-related expressed kinase 2	0	-1.36
1416664_at	Cdc20	cell division cycle 20 homolog (S. cerevisiae)	0	-1.32
1417019_a_at	Cdc6	cell division cycle 6 homolog (S. cerevisiae)	0	-1.25
1460591_at	Esr1	estrogen receptor 1 (alpha)	0	-1.24
1448314_at	Cdc2a	cell division cycle 2 homolog A (S. pombe)	0	-1.2
1435306_a_at	Kif11	kinesin family member 11	0	-1.18
1436847_s_at	Cdca8	cell division cycle associated 8	0	-1.16
1456103_at	Pml	promyelocytic leukemia	0	-1.15
1433893_s_at	Spag5	sperm associated antigen 5	0	-1.13
1452314_at	Kif11	kinesin family member 11	0	-1.12
1417541_at	Hells	helicase, lymphoid specific	0	-1.05
1428481_s_at	Cdca8	cell division cycle associated 8	0	-0.98
1448466_at	Cdca5	cell division cycle associated 5	0	-0.97
1422513_at	Ccnf	cyclin F	0	-0.94
1452315_at	Kif11	kinesin family member 11	0	-0.93
1435575_at	Kntc1	kinetochore associated 1	0	-0.92
1453683_a_at	Cep55	centrosomal protein 55	0	-0.91
1418919_at	Sgol1	shugoshin-like 1 (S. pombe)	0	-0.9
1452040_a_at	Cdca3	cell division cycle associated 3	0	-0.89
1448635_at	Smc2	structural maintenance of chromosomes 2	0	-0.87
1439695_a_at	Mphosph1	M-phase phosphoprotein 1	0	-0.86
1439436_x_at	Incenp	inner centromere protein	0	-0.85
1435663_at	Esr1	estrogen receptor 1 (alpha)	0	-0.83
1422016_a_at	Cenph	centromere protein H	0	-0.82
1428480_at	Cdca8	cell division cycle associated 8	0	-0.81
1451246_s_at	Aurkb	aurora kinase B	0	-0.8
1451989_a_at	Mapre2	microtubule-associated protein, RP/EB family, member 2	0.001	-0.78
1433807_at	6720463M24Rik	RIKEN cDNA 6720463M24 gene	0	-0.76
1455983_at	Cdca2	cell division cycle associated 2	0	-0.75
1431087_at	Spc24	SPC24, NDC80 kinetochore complex component, homolog (S. cerevisiae)	0	-0.75
1416961_at	Bub1b	budding uninhibited by benzimidazoles 1 homolog, beta (S. cerevisiae)	0	-0.72
1429499_at	Fbxo5	F-box protein 5	0	-0.72
1429478_at	6720463M24Rik	RIKEN cDNA 6720463M24 gene	0	-0.69
1439510_at	Sgol1	shugoshin-like 1 (S. pombe)	0	-0.69
1423092_at	Incenp	inner centromere protein	0	-0.68
1426538_a_at	Trp53	transformation related protein 53	0	-0.66
1437480_at	1110001A07Rik	RIKEN cDNA 1110001A07 gene	0	-0.66
1448757_at	Pml	promyelocytic leukemia	0	-0.66
1437251_at	Cdca2	cell division cycle associated 2	0	-0.62
1439648_at	Anln	anillin, actin binding protein (scraps homolog, Drosophila)	0	-0.61
1417445_at	Ndc80	NDC80 homolog, kinetochore complex component (S. cerevisiae)	0.001	-0.61
1418380_at	Terf1	telomeric repeat binding factor 1	0	-0.59
1427739_a_at	Trp53	transformation related protein 53	0	-0.57
1452197_at	Smc4	structural maintenance of chromosomes 4	0	-0.56
1429660_s_at	Smc2	structural maintenance of chromosomes 2	0.001	-0.54
1429658_a_at	Smc2	structural maintenance of chromosomes 2	0.002	-0.53
1443807_x_at	Ccnf	cyclin F	0.002	-0.5
1455081_at	Txnl4b	thioredoxin-like 4B	0.001	0.43
GO: 0000278 Mitotic cell cycle
1419431_at	Ereg	epiregulin	0	-2.34
1424278_a_at	Birc5	baculoviral IAP repeat-containing 5	0	-2.26
1452954_at	Ube2c	ubiquitin-conjugating enzyme E2C	0	-2.23
1450920_at	Ccnb2	cyclin B2	0	-2.21
1424046_at	Bub1	budding uninhibited by benzimidazoles 1 homolog (S. cerevisiae)	0	-2.08
1452242_at	Cep55	centrosomal protein 55	0	-1.99
1416076_at	Ccnb1-rs1	cyclin B1, related sequence 1	0	-1.97
1417911_at	Ccna2	cyclin A2	0	-1.93
1448205_at	Ccnb1-rs1	cyclin B1, related sequence 1	0	-1.87
1416309_at	Nusap1	nucleolar and spindle associated protein 1	0	-1.84
1417910_at	Ccna2	cyclin A2	0	-1.83
1416802_a_at	Cdca5	cell division cycle associated 5	0	-1.77
1430811_a_at	Nuf2	NUF2, NDC80 kinetochore complex component, homolog (S. cerevisiae)	0	-1.71
1419943_s_at	Ccnb1	cyclin B1	0	-1.69
1422814_at	Aspm	asp (abnormal spindle)-like, microcephaly associated (Drosophila)	0	-1.6
1433543_at	Anln	anillin, actin binding protein (scraps homolog, Drosophila)	0	-1.6
1424128_x_at	Aurkb	aurora kinase B	0	-1.44
1424118_a_at	Spc25	SPC25, NDC80 kinetochore complex component, homolog (S. cerevisiae)	0	-1.4
1447363_s_at	Bub1b	budding uninhibited by benzimidazoles 1 homolog, beta (S. cerevisiae)	0	-1.36
1437580_s_at	Nek2	NIMA (never in mitosis gene a)-related expressed kinase 2	0	-1.36
1416664_at	Cdc20	cell division cycle 20 homolog (S. cerevisiae)	0	-1.32
1417019_a_at	Cdc6	cell division cycle 6 homolog (S. cerevisiae)	0	-1.25
1460591_at	Esr1	estrogen receptor 1 (alpha)	0	-1.24
1448314_at	Cdc2a	cell division cycle 2 homolog A (S. pombe)	0	-1.2
1435306_a_at	Kif11	kinesin family member 11	0	-1.18
1448494_at	Gas1	growth arrest specific 1	0	-1.16
1436847_s_at	Cdca8	cell division cycle associated 8	0	-1.16
1456103_at	Pml	promyelocytic leukemia	0	-1.15
1433893_s_at	Spag5	sperm associated antigen 5	0	-1.13
1452314_at	Kif11	kinesin family member 11	0	-1.12
1424511_at	Aurka	aurora kinase A	0	-1.06
1417541_at	Hells	helicase, lymphoid specific	0	-1.05
1416855_at	Gas1	growth arrest specific 1	0	-0.99
1428481_s_at	Cdca8	cell division cycle associated 8	0	-0.98
1448466_at	Cdca5	cell division cycle associated 5	0	-0.97
1422513_at	Ccnf	cyclin F	0	-0.94
1452315_at	Kif11	kinesin family member 11	0	-0.93
1435575_at	Kntc1	kinetochore associated 1	0	-0.92
1440051_at	Ppp3ca	protein phosphatase 3, catalytic subunit, alpha isoform	0	-0.92
1453683_a_at	Cep55	centrosomal protein 55	0	-0.91
1418919_at	Sgol1	shugoshin-like 1 (S. pombe)	0	-0.9
1452040_a_at	Cdca3	cell division cycle associated 3	0	-0.89
1437033_a_at	Skp2	S-phase kinase-associated protein 2 (p45)	0	-0.89
1448635_at	Smc2	structural maintenance of chromosomes 2	0	-0.87
1460247_a_at	Skp2	S-phase kinase-associated protein 2 (p45)	0	-0.87
1439695_a_at	Mphosph1	M-phase phosphoprotein 1	0	-0.86
1439436_x_at	Incenp	inner centromere protein	0	-0.85
1435663_at	Esr1	estrogen receptor 1 (alpha)	0	-0.83
1422016_a_at	Cenph	centromere protein H	0	-0.82
1449708_s_at	Chek1	checkpoint kinase 1 homolog (S. pombe)	0	-0.81
1428480_at	Cdca8	cell division cycle associated 8	0	-0.81
1451246_s_at	Aurkb	aurora kinase B	0	-0.8
1451989_a_at	Mapre2	microtubule-associated protein, RP/EB family, member 2	0.001	-0.78
1426401_at	Ppp3ca	protein phosphatase 3, catalytic subunit, alpha isoform	0	-0.76
1433807_at	6720463M24Rik	RIKEN cDNA 6720463M24 gene	0	-0.76
1455983_at	Cdca2	cell division cycle associated 2	0	-0.75
1431087_at	Spc24	SPC24, NDC80 kinetochore complex component, homolog (S. cerevisiae)	0	-0.75
1424143_a_at	Cdt1	chromatin licensing and DNA replication factor 1	0.001	-0.75
1424144_at	Cdt1	chromatin licensing and DNA replication factor 1	0	-0.74
1418357_at	Foxg1	forkhead box G1	0.001	-0.74
1452056_s_at	Ppp3ca	protein phosphatase 3, catalytic subunit, alpha isoform	0	-0.72
1416961_at	Bub1b	budding uninhibited by benzimidazoles 1 homolog, beta (S. cerevisiae)	0	-0.72
1429499_at	Fbxo5	F-box protein 5	0	-0.72
1429478_at	6720463M24Rik	RIKEN cDNA 6720463M24 gene	0	-0.69
1439510_at	Sgol1	shugoshin-like 1 (S. pombe)	0	-0.69
1423092_at	Incenp	inner centromere protein	0	-0.68
1426538_a_at	Trp53	transformation related protein 53	0	-0.66
1437480_at	1110001A07Rik	RIKEN cDNA 1110001A07 gene	0	-0.66
1448757_at	Pml	promyelocytic leukemia	0	-0.66
1449293_a_at	Skp2	S-phase kinase-associated protein 2 (p45)	0	-0.66
1438478_a_at	Ppp3ca	protein phosphatase 3, catalytic subunit, alpha isoform	0	-0.65
1418334_at	Dbf4	DBF4 homolog (S. cerevisiae)	0.004	-0.65
1436000_a_at	Skp2	S-phase kinase-associated protein 2 (p45)	0	-0.62
1437251_at	Cdca2	cell division cycle associated 2	0	-0.62
1418969_at	Skp2	S-phase kinase-associated protein 2 (p45)	0	-0.61
1439648_at	Anln	anillin, actin binding protein (scraps homolog, Drosophila)	0	-0.61
1417445_at	Ndc80	NDC80 homolog, kinetochore complex component (S. cerevisiae)	0.001	-0.61
1418380_at	Terf1	telomeric repeat binding factor 1	0	-0.59
1418109_at	Gspt2	G1 to S phase transition 2	0	-0.58
1427739_a_at	Trp53	transformation related protein 53	0	-0.57
1452197_at	Smc4	structural maintenance of chromosomes 4	0	-0.56
1429660_s_at	Smc2	structural maintenance of chromosomes 2	0.001	-0.54
1423241_a_at	Tfdp1	transcription factor Dp 1	0	-0.53
1429658_a_at	Smc2	structural maintenance of chromosomes 2	0.002	-0.53
1443807_x_at	Ccnf	cyclin F	0.002	-0.5
1455081_at	Txnl4b	thioredoxin-like 4B	0.001	0.43
1422477_at	Cables1	Cdk5 and Abl enzyme substrate 1	0	0.55
1417850_at	Rb1	retinoblastoma 1	0	0.6
GO: 0032501 Milticellular organismal process
1427161_at	Cenpf	centromere protein F	0	-2.72
1424278_a_at	Birc5	baculoviral IAP repeat-containing 5	0	-2.26
1416676_at	Kng1	kininogen 1	0	-2.12
1423571_at	Edg1	endothelial differentiation sphingolipid G-protein-coupled receptor 1	0	-2.02
1452124_at	Ank3	ankyrin 3, epithelial	0	-1.98
1448929_at	F13a1	coagulation factor XIII, A1 subunit	0	-1.97
1448649_at	Enpep	glutamyl aminopeptidase	0	-1.95
1454694_a_at	Top2a	topoisomerase (DNA) II alpha	0	-1.86
1417256_at	Mmp13	matrix metallopeptidase 13	0	-1.84
1455627_at	Col8a1	procollagen, type VIII, alpha 1	0	-1.84
1435108_at	Arhgap22	Rho GTPase activating protein 22	0	-1.83
1418175_at	Vdr	vitamin D receptor	0	-1.78
1418176_at	Vdr	vitamin D receptor	0	-1.77
1419309_at	Pdpn	podoplanin	0	-1.75
1415811_at	Uhrf1	ubiquitin-like, containing PHD and RING finger domains, 1	0	-1.73
1434776_at	Sema5a	sema domain, seven thrombospondin repeats (type 1 and type 1-like), transmembrane domain (TM) and short cytoplasmic domain, (semaphorin) 5A	0	-1.7
1442884_at	Hgf	hepatocyte growth factor	0	-1.65
1460227_at	Timp1	tissue inhibitor of metalloproteinase 1	0	-1.64
1418440_at	Col8a1	procollagen, type VIII, alpha 1	0	-1.64
1421546_a_at	Racgap1	Rac GTPase-activating protein 1	0	-1.64
1451596_a_at	Sphk1	sphingosine kinase 1	0	-1.61
1459903_at	Sema7a	sema domain, immunoglobulin domain (Ig), and GPI membrane anchor, (semaphorin) 7A	0	-1.6
1422814_at	Aspm	asp (abnormal spindle)-like, microcephaly associated (Drosophila)	0	-1.6
1451289_at	Dclk1	doublecortin-like kinase 1	0	-1.57
1418441_at	Col8a1	procollagen, type VIII, alpha 1	0	-1.56
1425357_a_at	Grem1	gremlin 1	0	-1.53
1436659_at	Dclk1	doublecortin-like kinase 1	0	-1.53
1452670_at	Myl9	myosin, light polypeptide 9, regulatory	0	-1.52
1415810_at	Uhrf1	ubiquitin-like, containing PHD and RING finger domains, 1	0	-1.52
1424271_at	Dclk1	doublecortin-like kinase 1	0	-1.52
1451866_a_at	Hgf	hepatocyte growth factor	0	-1.51
1416953_at	Ctgf	connective tissue growth factor	0	-1.49
1424659_at	Slit2	slit homolog 2 (Drosophila)	0	-1.48
1425814_a_at	Calcrl	calcitonin receptor-like	0	-1.47
1450684_at	Etv1	ets variant gene 1	0	-1.46
1449577_x_at	Tpm2	tropomyosin 2, beta	0	-1.46
1437856_at	Ipmk	inositol polyphosphate multikinase	0	-1.45
1454890_at	Amot	angiomotin	0	-1.44
1437422_at	Sema5a	sema domain, seven thrombospondin repeats (type 1 and type 1-like), transmembrane domain (TM) and short cytoplasmic domain, (semaphorin) 5A	0	-1.44
1417455_at	Tgfb3	transforming growth factor, beta 3	0	-1.42
1421917_at	Pdgfra	platelet derived growth factor receptor, alpha polypeptide	0	-1.4
1425379_at	Hgf	hepatocyte growth factor	0	-1.39
1425202_a_at	Ank3	ankyrin 3, epithelial	0	-1.39
1450981_at	Cnn2	calponin 2	0	-1.39
1450325_at	Angpt4	angiopoietin 4	0	-1.39
1418912_at	Plxdc2	plexin domain containing 2	0	-1.39
1436215_at	Ipmk	inositol polyphosphate multikinase	0	-1.36
1417312_at	Dkk3	dickkopf homolog 3 (Xenopus laevis)	0	-1.36
1451628_a_at	Ank3	ankyrin 3, epithelial	0	-1.35
1428142_at	Etv5	ets variant gene 5	0	-1.33
1420924_at	Timp2	tissue inhibitor of metalloproteinase 2	0	-1.32
1422607_at	Etv1	ets variant gene 1	0	-1.31
1420498_a_at	Dab2	disabled homolog 2 (Drosophila)	0	-1.3
1417930_at	Nab2	Ngfi-A binding protein 2	0	-1.3
1449350_at	Osr1	odd-skipped related 1 (Drosophila)	0	-1.3
1426880_at	Etl4	enhancer trap locus 4	0	-1.28
1451358_a_at	Racgap1	Rac GTPase-activating protein 1	0	-1.27
1437473_at	Maf	avian musculoaponeurotic fibrosarcoma (v-maf) AS42 oncogene homolog	0	-1.27
1419738_a_at	Tpm2	tropomyosin 2, beta	0	-1.27
1424902_at	Plxdc1	plexin domain containing 1	0	-1.26
1425028_a_at	Tpm2	tropomyosin 2, beta	0	-1.26
1419638_at	Efnb2	ephrin B2	0	-1.25
1448655_at	Lrp1	low density lipoprotein receptor-related protein 1	0	-1.24
1424704_at	Runx2	runt related transcription factor 2	0	-1.23
1435361_at	Sema3g	sema domain, immunoglobulin domain (Ig), short basic domain, secreted, (semaphorin) 3G	0	-1.23
1456200_at	Ipmk	inositol polyphosphate multikinase	0	-1.22
1423805_at	Dab2	disabled homolog 2 (Drosophila)	0	-1.21
1418507_s_at	Socs2	suppressor of cytokine signaling 2	0	-1.21
1435990_at	Adamts2	a disintegrin-like and metallopeptidase (reprolysin type) with thrombospondin type 1 motif, 2	0	-1.21
1447849_s_at	Maf	avian musculoaponeurotic fibrosarcoma (v-maf) AS42 oncogene homolog	0	-1.21
1450716_at	Adamts1	a disintegrin-like and metallopeptidase (reprolysin type) with thrombospondin type 1 motif, 1	0	-1.21
1420998_at	Etv5	ets variant gene 5	0	-1.19
1458140_at	Slit2	slit homolog 2 (Drosophila)	0	-1.19
1449109_at	Socs2	suppressor of cytokine signaling 2	0	-1.18
1439774_at	Prrx1	paired related homeobox 1	0	-1.18
1452792_at	Dzip1	DAZ interacting protein 1	0	-1.18
1448797_at	Elk3	ELK3, member of ETS oncogene family	0	-1.17
1454677_at	Timp2	tissue inhibitor of metalloproteinase 2	0	-1.17
1448494_at	Gas1	growth arrest specific 1	0	-1.16
1431110_at	Plxdc2	plexin domain containing 2	0	-1.16
1416572_at	Mmp14	matrix metallopeptidase 14 (membrane-inserted)	0	-1.16
1450070_s_at	Pak1	p21 (CDKN1A)-activated kinase 1	0	-1.16
1415923_at	Ndn	necdin	0	-1.16
1456103_at	Pml	promyelocytic leukemia	0	-1.15
1456060_at	Maf	avian musculoaponeurotic fibrosarcoma (v-maf) AS42 oncogene homolog	0	-1.15
1427457_a_at	Bmp1	bone morphogenetic protein 1	0	-1.14
1441137_at	Bicc1	bicaudal C homolog 1 (Drosophila)	0	-1.13
1457424_at	Eya1	eyes absent 1 homolog (Drosophila)	0	-1.12
1450678_at	Itgb2	integrin beta 2	0	-1.12
1455427_at	Angpt4	angiopoietin 4	0	-1.12
1448823_at	Cxcl12	chemokine (C-X-C motif) ligand 12	0	-1.11
1440920_at	Mmp14	matrix metallopeptidase 14 (membrane-inserted)	0	-1.1
1447643_x_at	Snai2	snail homolog 2 (Drosophila)	0	-1.1
1416808_at	Nid1	nidogen 1	0	-1.09
1421916_at	Pdgfra	platelet derived growth factor receptor, alpha polypeptide	0	-1.09
1422865_at	Runx1	runt related transcription factor 1	0	-1.09
1433662_s_at	Timp2	tissue inhibitor of metalloproteinase 2	0	-1.08
1423484_at	Bicc1	bicaudal C homolog 1 (Drosophila)	0	-1.07
1426045_at	Kng1	kininogen 1	0	-1.07
1448383_at	Mmp14	matrix metallopeptidase 14 (membrane-inserted)	0	-1.07
1417574_at	Cxcl12	chemokine (C-X-C motif) ligand 12	0	-1.07
1450922_a_at	Tgfb2	transforming growth factor, beta 2	0	-1.06
1434376_at	Cd44	CD44 antigen	0	-1.06
1438470_at	Socs2	suppressor of cytokine signaling 2	0	-1.06
1425528_at	Prrx1	paired related homeobox 1	0	-1.05
1435382_at	Ndn	necdin	0	-1.05
1424089_a_at	Tcf4	transcription factor 4	0	-1.05
1436188_a_at	Ndrg4	N-myc downstream regulated gene 4	0	-1.05
1417541_at	Hells	helicase, lymphoid specific	0	-1.05
1435828_at	Maf	avian musculoaponeurotic fibrosarcoma (v-maf) AS42 oncogene homolog	0	-1.05
1445669_at	Spry4	sprouty homolog 4 (Drosophila)	0	-1.04
1434148_at	Tcf4	transcription factor 4	0	-1.03
1421727_at	Eya1	eyes absent 1 homolog (Drosophila)	0	-1.03
1417586_at	Timeless	timeless homolog (Drosophila)	0	-1.03
1418815_at	Cdh2	cadherin 2	0	-1.03
1448669_at	Dkk3	dickkopf homolog 3 (Xenopus laevis)	0	-1.03
1433043_at	Vcan	versican	0	-1.03
1418677_at	Actn3	actinin alpha 3	0	-1.02
1450040_at	Timp2	tissue inhibitor of metalloproteinase 2	0	-1.02
1436029_at	Bicc1	bicaudal C homolog 1 (Drosophila)	0	-1.01
1442849_at	Lrp1	low density lipoprotein receptor-related protein 1	0	-1.01
1420664_s_at	Procr	protein C receptor, endothelial	0	-1.01
1417389_at	Gpc1	glypican 1	0	-1
1455154_at	Gli3	GLI-Kruppel family member GLI3	0	-1
1416723_at	Tcf4	transcription factor 4	0	-0.99
1416855_at	Gas1	growth arrest specific 1	0	-0.99
1460302_at	Thbs1	thrombospondin 1	0.001	-0.99
1420505_a_at	Stxbp1	syntaxin binding protein 1	0	-0.98
1428469_a_at	Dzip1	DAZ interacting protein 1	0	-0.98
1420980_at	Pak1	p21 (CDKN1A)-activated kinase 1	0	-0.97
1426238_at	Bmp1	bone morphogenetic protein 1	0	-0.97
1440867_at	Spry4	sprouty homolog 4 (Drosophila)	0	-0.97
1450923_at	Tgfb2	transforming growth factor, beta 2	0	-0.97
1435383_x_at	Ndn	necdin	0	-0.97
1457058_at	Adamts2	a disintegrin-like and metallopeptidase (reprolysin type) with thrombospondin type 1 motif, 2	0	-0.97
1417244_a_at	Irf7	interferon regulatory factor 7	0	-0.97
1446772_at	Sema5a	sema domain, seven thrombospondin repeats (type 1 and type 1-like), transmembrane domain (TM) and short cytoplasmic domain, (semaphorin) 5A	0.001	-0.97
1450377_at	Thbs1	thrombospondin 1	0.001	-0.97
1456623_at	Tpm1	tropomyosin 1, alpha	0.002	-0.96
1426615_s_at	Ndrg4	N-myc downstream regulated gene 4	0	-0.95
1416724_x_at	Tcf4	transcription factor 4	0	-0.94
1422513_at	Ccnf	cyclin F	0	-0.94
1446085_at	Socs2	suppressor of cytokine signaling 2	0	-0.94
1430604_a_at	Dab2	disabled homolog 2 (Drosophila)	0	-0.94
1452483_a_at	Cd44	CD44 antigen	0	-0.93
1426968_a_at	Rdh10	retinol dehydrogenase 10 (all-trans)	0	-0.93
1424270_at	Dclk1	doublecortin-like kinase 1	0	-0.93
1451895_a_at	Dhcr24	24-dehydrocholesterol reductase	0.001	-0.93
1434149_at	Tcf4	transcription factor 4	0	-0.92
1460287_at	Timp2	tissue inhibitor of metalloproteinase 2	0	-0.92
1440051_at	Ppp3ca	protein phosphatase 3, catalytic subunit, alpha isoform	0	-0.92
1437270_a_at	Clcf1	cardiotrophin-like cytokine factor 1	0.001	-0.92
1452784_at	Itgav	integrin alpha V	0	-0.91
1420979_at	Pak1	p21 (CDKN1A)-activated kinase 1	0	-0.91
1437820_at	Fkhl18	forkhead-like 18 (Drosophila)	0	-0.91
1436051_at	Myo5a	myosin Va	0	-0.91
1436584_at	Spry2	sprouty homolog 2 (Drosophila)	0	-0.91
1451827_a_at	Nox4	NADPH oxidase 4	0	-0.91
1434036_at	Mtss1	metastasis suppressor 1	0	-0.9
1422167_at	Sema5a	sema domain, seven thrombospondin repeats (type 1 and type 1-like), transmembrane domain (TM) and short cytoplasmic domain, (semaphorin) 5A	0	-0.9
1425527_at	Prrx1	paired related homeobox 1	0	-0.89
1423760_at	Cd44	CD44 antigen	0	-0.89
1450082_s_at	Etv5	ets variant gene 5	0	-0.89
1433770_at	Dpysl2	dihydropyrimidinase-like 2	0	-0.89
1450625_at	Col5a2	procollagen, type V, alpha 2	0	-0.88
1435337_at	Tshz3	teashirt zinc finger family member 3	0	-0.88
1453181_x_at	Plscr1	phospholipid scramblase 1	0.001	-0.88
1448469_at	Nid1	nidogen 1	0	-0.86
1418157_at	Nr2f1	nuclear receptor subfamily 2, group F, member 1	0	-0.86
1418934_at	Mab21l2	mab-21-like 2 (C. elegans)	0	-0.86
1455030_at	Ptprj	protein tyrosine phosphatase, receptor type, J	0	-0.86
1416077_at	Adm	adrenomedullin	0	-0.86
1423259_at	Id4	inhibitor of DNA binding 4	0.001	-0.86
1442586_at	Socs2	suppressor of cytokine signaling 2	0	-0.85
1421979_at	Phex	phosphate regulating gene with homologies to endopeptidases on the X chromosome (hypophosphatemia, vitamin D resistant rickets)	0	-0.85
1450784_at	Reck	reversion-inducing-cysteine-rich protein with kazal motifs	0	-0.85
1422671_s_at	Naalad2	N-acetylated alpha-linked acidic dipeptidase 2	0	-0.85
1448834_at	Foxm1	forkhead box M1	0	-0.85
1437318_at	Pak3	p21 (CDKN1A)-activated kinase 3	0	-0.85
1439066_at	Angpt1	angiopoietin 1	0	-0.84
1425526_a_at	Prrx1	paired related homeobox 1	0	-0.83
1448742_at	Snai1	snail homolog 1 (Drosophila)	0	-0.83
1435133_at	Ugcg	UDP-glucose ceramide glucosyltransferase	0	-0.82
1419754_at	Myo5a	myosin Va	0	-0.82
1439336_at	Tcf4	transcription factor 4	0	-0.82
1434678_at	Mbnl3	muscleblind-like 3 (Drosophila)	0	-0.82
1419739_at	Tpm2	tropomyosin 2, beta	0	-0.82
1429527_a_at	Plscr1	phospholipid scramblase 1	0.001	-0.82
1419083_at	Tnfsf11	tumor necrosis factor (ligand) superfamily, member 11	0	-0.81
1416160_at	Nr2f2	nuclear receptor subfamily 2, group F, member 2	0	-0.81
1418471_at	Pgf	placental growth factor	0	-0.81
1452595_at	Adamts4	a disintegrin-like and metallopeptidase (reprolysin type) with thrombospondin type 1 motif, 4	0	-0.81
1427256_at	Vcan	versican	0	-0.81
1424630_a_at	Brca1	breast cancer 1	0.001	-0.81
1454974_at	Ntn1	netrin 1	0	-0.8
1426955_at	Col18a1	procollagen, type XVIII, alpha 1	0	-0.8
1416066_at	Cd9	CD9 antigen	0	-0.8
1447839_x_at	Adm	adrenomedullin	0	-0.8
1416158_at	Nr2f2	nuclear receptor subfamily 2, group F, member 2	0	-0.8
1442223_at	Enah	enabled homolog (Drosophila)	0	-0.8
1418237_s_at	Col18a1	procollagen, type XVIII, alpha 1	0	-0.79
1421441_at	Angpt1	angiopoietin 1	0	-0.79
1424826_s_at	Mtss1	metastasis suppressor 1	0	-0.79
1423250_a_at	Tgfb2	transforming growth factor, beta 2	0	-0.79
1436759_x_at	Cnn3	calponin 3, acidic	0	-0.79
1446190_at	Dclk1	doublecortin-like kinase 1	0	-0.79
1455556_at	Notch2	Notch gene homolog 2 (Drosophila)	0.001	-0.79
1437874_s_at	Hexb	hexosaminidase B	0.001	-0.79
1455034_at	Nr4a2	nuclear receptor subfamily 4, group A, member 2	0	-0.78
1428967_at	Igf1r	insulin-like growth factor I receptor	0	-0.78
1418673_at	Snai2	snail homolog 2 (Drosophila)	0.001	-0.78
1429693_at	Dab2	disabled homolog 2 (Drosophila)	0	-0.77
1437271_at	Clcf1	cardiotrophin-like cytokine factor 1	0	-0.77
1426401_at	Ppp3ca	protein phosphatase 3, catalytic subunit, alpha isoform	0	-0.76
1418129_at	Dhcr24	24-dehydrocholesterol reductase	0	-0.76
1421198_at	Itgav	integrin alpha V	0	-0.76
1421624_a_at	Enah	enabled homolog (Drosophila)	0	-0.76
1424950_at	Sox9	SRY-box containing gene 9	0	-0.76
1427257_at	Vcan	versican	0	-0.76
1431162_a_at	Enah	enabled homolog (Drosophila)	0.001	-0.76
1419486_at	Foxc1	forkhead box C1	0.001	-0.76
1452872_at	Ank3	ankyrin 3, epithelial	0	-0.75
1450863_a_at	Dclk1	doublecortin-like kinase 1	0	-0.75
1452911_at	Spred1	sprouty protein with EVH-1 domain 1, related sequence	0	-0.75
1427584_at	Amot	angiomotin	0	-0.74
1442322_at	Slit2	slit homolog 2 (Drosophila)	0	-0.74
1423049_a_at	Tpm1	tropomyosin 1, alpha	0	-0.74
1447887_x_at	Vcan	versican	0	-0.74
1431530_a_at	Tspan5	tetraspanin 5	0	-0.74
1437492_at	Mkx	mohawk	0.001	-0.74
1418357_at	Foxg1	forkhead box G1	0.001	-0.74
1455570_x_at	Cnn3	calponin 3, acidic	0	-0.73
1433985_at	Abi2	abl-interactor 2	0	-0.73
1452056_s_at	Ppp3ca	protein phosphatase 3, catalytic subunit, alpha isoform	0	-0.72
1447945_at	Maf	avian musculoaponeurotic fibrosarcoma (v-maf) AS42 oncogene homolog	0	-0.72
1438946_at	Pdgfra	platelet derived growth factor receptor, alpha polypeptide	0	-0.72
1452982_at	Igf1r	insulin-like growth factor I receptor	0	-0.71
1421269_at	Ugcg	UDP-glucose ceramide glucosyltransferase	0	-0.71
1428647_at	Pbx1	pre B-cell leukemia transcription factor 1	0	-0.7
1424800_at	Enah	enabled homolog (Drosophila)	0	-0.7
1460732_a_at	Ppl	periplakin	0	-0.7
1421694_a_at	Vcan	versican	0	-0.7
1416034_at	Cd24a	CD24a antigen	0.001	-0.7
1444073_at	Maf	avian musculoaponeurotic fibrosarcoma (v-maf) AS42 oncogene homolog	0.001	-0.7
1424801_at	Enah	enabled homolog (Drosophila)	0	-0.69
1444043_at	Gli3	GLI-Kruppel family member GLI3	0	-0.69
1440275_at	Runx3	runt related transcription factor 3	0	-0.69
1424629_at	Brca1	breast cancer 1	0.001	-0.69
1423721_at	Tpm1	tropomyosin 1, alpha	0	-0.68
1455720_at	Adamts2	a disintegrin-like and metallopeptidase (reprolysin type) with thrombospondin type 1 motif, 2	0	-0.68
1419415_a_at	Rarg	retinoic acid receptor, gamma	0	-0.68
1448182_a_at	Cd24a	CD24a antigen	0.002	-0.68
1417587_at	Timeless	timeless homolog (Drosophila)	0	-0.67
1421964_at	Notch3	Notch gene homolog 3 (Drosophila)	0	-0.67
1456258_at	Emx2	empty spiracles homolog 2 (Drosophila)	0.001	-0.67
1419157_at	Sox4	SRY-box containing gene 4	0.001	-0.67
1426538_a_at	Trp53	transformation related protein 53	0	-0.66
1422437_at	Col5a2	procollagen, type V, alpha 2	0	-0.66
1448757_at	Pml	promyelocytic leukemia	0	-0.66
1432129_a_at	Prrx1	paired related homeobox 1	0	-0.66
1451417_at	Brca1	breast cancer 1	0	-0.66
1449871_at	Tbx18	T-box18	0.001	-0.66
1425389_a_at	Runx2	runt related transcription factor 2	0	-0.65
1438478_a_at	Ppp3ca	protein phosphatase 3, catalytic subunit, alpha isoform	0	-0.65
1435852_at	Spred3	sprouty-related, EVH1 domain containing 3	0	-0.65
1433575_at	Sox4	SRY-box containing gene 4	0.002	-0.65
1451430_at	Slit2	slit homolog 2 (Drosophila)	0	-0.64
1417018_at	Efemp2	epidermal growth factor-containing fibulin-like extracellular matrix protein 2	0	-0.64
1429974_at	Tbx18	T-box18	0	-0.64
1425532_a_at	Bin1	bridging integrator 1	0	-0.64
1436984_at	Abi2	abl-interactor 2	0	-0.64
1456229_at	Hoxb3	homeo box B3	0	-0.64
1421322_a_at	Isgf3g	interferon dependent positive acting transcription factor 3 gamma	0.001	-0.64
1438999_a_at	Nfat5	nuclear factor of activated T-cells 5	0	-0.62
1432331_a_at	Prrx2	paired related homeobox 2	0	-0.62
1422020_at	Spry4	sprouty homolog 4 (Drosophila)	0	-0.62
1421268_at	Ugcg	UDP-glucose ceramide glucosyltransferase	0	-0.62
1419485_at	Foxc1	forkhead box C1	0	-0.62
1448460_at	Acvr1	activin A receptor, type 1	0.001	-0.62
1428319_at	Pdlim7	PDZ and LIM domain 7	0.001	-0.62
1449314_at	Zfpm2	zinc finger protein, multitype 2	0.002	-0.62
1449548_at	Efnb2	ephrin B2	0	-0.61
1455792_x_at	Ndn	necdin	0	-0.61
1433455_at	Sh2b3	SH2B adaptor protein 3	0	-0.61
1426565_at	Igf1r	insulin-like growth factor I receptor	0	-0.61
1448765_at	Fyn	Fyn proto-oncogene	0	-0.61
1428777_at	Spred1	sprouty protein with EVH-1 domain 1, related sequence	0	-0.61
1422836_at	Mbnl3	muscleblind-like 3 (Drosophila)	0	-0.61
1427233_at	Tshz1	teashirt zinc finger family member 1	0.001	-0.61
1419416_a_at	Rarg	retinoic acid receptor, gamma	0	-0.6
1418415_at	Hoxb5	homeo box B5	0.001	-0.6
1426246_at	Pros1	protein S (alpha)	0.001	-0.6
1423232_at	Etv4	ets variant gene 4 (E1A enhancer binding protein, E1AF)	0	-0.59
1417662_at	Elk3	ELK3, member of ETS oncogene family	0	-0.59
1458213_at	Nfat5	nuclear factor of activated T-cells 5	0	-0.59
1439407_x_at	Tagln2	transgelin 2	0	-0.59
1427707_a_at	Stil	Scl/Tal1 interrupting locus	0	-0.59
1418572_x_at	Tnfrsf12a	tumor necrosis factor receptor superfamily, member 12a	0	-0.59
1454896_at	Rbpj	recombination signal binding protein for immunoglobulin kappa J region	0.001	-0.59
1416786_at	Acvr1	activin A receptor, type 1	0.001	-0.59
1456067_at	Gli3	GLI-Kruppel family member GLI3	0.001	-0.59
1441411_at	Lims1	LIM and senescent cell antigen-like domains 1	0.003	-0.59
1422021_at	Spry4	sprouty homolog 4 (Drosophila)	0	-0.58
1442549_at	Mbnl3	muscleblind-like 3 (Drosophila)	0	-0.58
1425911_a_at	Fgfr1	fibroblast growth factor receptor 1	0	-0.58
1417249_at	Polm	polymerase (DNA directed), mu	0.001	-0.58
1431320_a_at	Myo5a	myosin Va	0.002	-0.58
1417753_at	Pkd2	polycystic kidney disease 2	0	-0.57
1427185_at	Mef2a	myocyte enhancer factor 2A	0	-0.57
1416159_at	Nr2f2	nuclear receptor subfamily 2, group F, member 2	0	-0.57
1427739_a_at	Trp53	transformation related protein 53	0	-0.57
1418571_at	Tnfrsf12a	tumor necrosis factor receptor superfamily, member 12a	0.001	-0.57
1423162_s_at	Spred1	sprouty protein with EVH-1 domain 1, related sequence	0.001	-0.57
1418231_at	Lims1	LIM and senescent cell antigen-like domains 1	0.002	-0.57
1450223_at	Apaf1	apoptotic peptidase activating factor 1	0	-0.56
1439084_at	Cxcl12	chemokine (C-X-C motif) ligand 12	0	-0.56
1449488_at	Pitx1	paired-like homeodomain transcription factor 1	0.001	-0.56
1418114_at	Rbpj	recombination signal binding protein for immunoglobulin kappa J region	0.001	-0.56
1449202_at	Sema4g	sema domain, immunoglobulin domain (Ig), transmembrane domain (TM) and short cytoplasmic domain, (semaphorin) 4G	0	-0.55
1417179_at	Tspan5	tetraspanin 5	0	-0.55
1416693_at	Foxc2	forkhead box C2	0	-0.55
1448183_a_at	Hif1a	hypoxia inducible factor 1, alpha subunit	0.001	-0.55
1452347_at	Mef2a	myocyte enhancer factor 2A	0	-0.54
1416136_at	Mmp2	matrix metallopeptidase 2	0.001	-0.54
1416168_at	Serpinf1	serine (or cysteine) peptidase inhibitor, clade F, member 1	0.001	-0.54
1449370_at	Sox4	SRY-box containing gene 4	0.001	-0.54
1423241_a_at	Tfdp1	transcription factor Dp 1	0	-0.53
1455333_at	Tns3	tensin 3	0	-0.53
1428646_at	Pbx1	pre B-cell leukemia transcription factor 1	0.001	-0.53
1419160_at	Golga3	golgi autoantigen, golgin subfamily a, 3	0.001	-0.53
1447020_at	Zfpm2	zinc finger protein, multitype 2	0.002	-0.53
1455741_a_at	Ece1	endothelin converting enzyme 1	0	-0.52
1436836_x_at	Cnn3	calponin 3, acidic	0.001	-0.52
1418123_at	Unc119	unc-119 homolog (C. elegans)	0.001	-0.52
1439805_at	Nfat5	nuclear factor of activated T-cells 5	0.001	-0.52
1424050_s_at	Fgfr1	fibroblast growth factor receptor 1	0.001	-0.52
1440847_at	Mtss1	metastasis suppressor 1	0.001	-0.51
1418489_a_at	Calcrl	calcitonin receptor-like	0.001	-0.51
1418403_at	Adam19	a disintegrin and metallopeptidase domain 19 (meltrin beta)	0.001	-0.51
1421151_a_at	Epha2	Eph receptor A2	0	-0.5
1443807_x_at	Ccnf	cyclin F	0.002	-0.5
1428393_at	Nrn1	neuritin 1	0.003	-0.5
1426724_at	Cnn3	calponin 3, acidic	0	-0.49
1456135_s_at	Pxn	paxillin	0.001	-0.49
1423543_at	Swap70	SWA-70 protein	0.002	-0.49
1458447_at	Cenpf	centromere protein F	0.001	-0.48
1436907_at	Nav1	neuron navigator 1	0.001	-0.48
1453724_a_at	Serpinf1	serine (or cysteine) peptidase inhibitor, clade F, member 1	0.001	-0.48
1452589_at	Ptk7	PTK7 protein tyrosine kinase 7	0.001	-0.47
1460566_at	Mtap1a	microtubule-associated protein 1 A	0.001	-0.47
1418163_at	Tlr4	toll-like receptor 4	0.003	-0.47
1417558_at	Fyn	Fyn proto-oncogene	0.002	-0.46
1418136_at	Tgfb1i1	transforming growth factor beta 1 induced transcript 1	0.001	-0.45
1437239_x_at	Phc2	polyhomeotic-like 2 (Drosophila)	0.001	-0.44
1448228_at	Lox	lysyl oxidase	0.007	-0.44
1422040_at	Sema7a	sema domain, immunoglobulin domain (Ig), and GPI membrane anchor, (semaphorin) 7A	0.002	-0.43
1416121_at	Lox	lysyl oxidase	0.008	-0.43
1434177_at	Ece1	endothelin converting enzyme 1	0.001	-0.42
1439639_at	Phc2	polyhomeotic-like 2 (Drosophila)	0.002	-0.42
1425426_a_at	Mef2a	myocyte enhancer factor 2A	0.003	-0.42
1421252_a_at	Mef2a	myocyte enhancer factor 2A	0.005	-0.42
1449270_at	Plxdc2	plexin domain containing 2	0.008	-0.42
1416598_at	Glis2	GLIS family zinc finger 2	0.002	-0.41
1419514_at	Pitx1	paired-like homeodomain transcription factor 1	0.012	-0.4
1460436_at	Ndst1	N-deacetylase/N-sulfotransferase (heparan glucosaminyl) 1	0.002	-0.39
1457465_at	Shroom4	shroom family member 4	0.006	-0.36
1435945_a_at	Kcnn4	potassium intermediate/small conductance calcium-activated channel, subfamily N, member 4	0.012	-0.36
1419140_at	Acvr2b	activin receptor IIB	0.003	0.37
1416990_at	Rxrb	retinoid X receptor beta	0.003	0.37
1452222_at	Utrn	utrophin	0.002	0.4
1449089_at	Nrip1	nuclear receptor interacting protein 1	0.003	0.4
1421579_at	Hoxa9	homeo box A9	0.001	0.44
1449281_at	Nrtn	neurturin	0.002	0.45
1423456_at	Bzw2	basic leucine zipper and W2 domains 2	0.001	0.47
1418259_a_at	Entpd2	ectonucleoside triphosphate diphosphohydrolase 2	0.002	0.47
1421359_at	Ret	ret proto-oncogene	0.002	0.48
1436173_at	Dlc1	deleted in liver cancer 1	0.003	0.48
1452798_s_at	Mapk1ip1	mitogen activated protein kinase 1 interacting protein 1	0.001	0.49
1422445_at	Itga6	integrin alpha 6	0.001	0.49
1449077_at	Eraf	erythroid associated factor	0.001	0.49
1416934_at	Mtm1	X-linked myotubular myopathy gene 1	0.001	0.5
1418469_at	Nrip1	nuclear receptor interacting protein 1	0.001	0.51
1434101_at	Nfib	nuclear factor I/B	0.001	0.52
1451263_a_at	Fabp4	fatty acid binding protein 4, adipocyte	0.002	0.52
1451888_a_at	Odz4	odd Oz/ten-m homolog 4 (Drosophila)	0.001	0.54
1434490_at	Scarf1	scavenger receptor class F, member 1	0.001	0.54
1449799_s_at	Pkp2	plakophilin 2	0.003	0.54
1430640_a_at	Prkar2b	protein kinase, cAMP dependent regulatory, type II beta	0	0.55
1422477_at	Cables1	Cdk5 and Abl enzyme substrate 1	0	0.55
1450955_s_at	Sort1	sortilin 1	0.001	0.55
1438245_at	Nfib	nuclear factor I/B	0.001	0.55
1445264_at	Catsper2	cation channel, sperm associated 2	0	0.57
1429183_at	Pkp2	plakophilin 2	0	0.58
1425309_at	Catsper2	cation channel, sperm associated 2	0	0.59
1417850_at	Rb1	retinoblastoma 1	0	0.6
1422115_a_at	Flt3l	FMS-like tyrosine kinase 3 ligand	0.001	0.6
1423362_at	Sort1	sortilin 1	0	0.61
1423363_at	Sort1	sortilin 1	0	0.61
1457922_at	Ung	uracil DNA glycosylase	0	0.61
1425869_a_at	Psen2	presenilin 2	0	0.63
1422444_at	Itga6	integrin alpha 6	0	0.63
1455993_at	Odz4	odd Oz/ten-m homolog 4 (Drosophila)	0	0.64
1454295_at	Nrip1	nuclear receptor interacting protein 1	0.001	0.66
1425809_at	Fabp4	fatty acid binding protein 4, adipocyte	0.002	0.68
[truncated: 1,421 more rows]

## Sheet: Data Set S1B
Data Set S1B. GO MF and gene listings for SRA overexpression vs. empty vector in ST2 cells
Probe set	Symbol	Gene name	p-value	Fold change
GO: 0003779 Actin binding
1434089_at	Synpo	synaptopodin	0	-2.37
1433543_at	Anln	anillin, actin binding protein (scraps homolog, Drosophila)	0	-1.6
1449577_x_at	Tpm2	tropomyosin 2, beta	0	-1.46
1450981_at	Cnn2	calponin 2	0	-1.39
1419738_a_at	Tpm2	tropomyosin 2, beta	0	-1.27
1425028_a_at	Tpm2	tropomyosin 2, beta	0	-1.26
1438672_at	Parvb	parvin, beta	0	-1.1
1450629_at	Lima1	LIM domain and actin binding 1	0	-1.09
1437185_s_at	Tmsb10	thymosin, beta 10	0	-1.06
1426010_a_at	Epb4.1l3	erythrocyte protein band 4.1-like 3	0	-1.06
1436902_x_at	Tmsb10	thymosin, beta 10	0	-1.02
1418677_at	Actn3	actinin alpha 3	0	-1.02
1419062_at	Epb4.1l3	erythrocyte protein band 4.1-like 3	0	-1.01
1422499_at	Lima1	LIM domain and actin binding 1	0	-0.98
1417219_s_at	Tmsb10	thymosin, beta 10	0	-0.96
1456623_at	Tpm1	tropomyosin 1, alpha	0.002	-0.96
1422944_a_at	Diap3	diaphanous homolog 3 (Drosophila)	0	-0.94
1435727_s_at	Lima1	LIM domain and actin binding 1	0	-0.94
1436051_at	Myo5a	myosin Va	0	-0.91
1434036_at	Mtss1	metastasis suppressor 1	0	-0.9
1426677_at	Flna	filamin, alpha	0	-0.84
1419754_at	Myo5a	myosin Va	0	-0.82
1419739_at	Tpm2	tropomyosin 2, beta	0	-0.82
1442223_at	Enah	enabled homolog (Drosophila)	0	-0.8
1424826_s_at	Mtss1	metastasis suppressor 1	0	-0.79
1436954_at	Wipf1	WAS/WASL interacting protein family, member 1	0	-0.79
1436759_x_at	Cnn3	calponin 3, acidic	0	-0.79
1438634_x_at	Lasp1	LIM and SH3 protein 1	0	-0.77
1421624_a_at	Enah	enabled homolog (Drosophila)	0	-0.76
1431162_a_at	Enah	enabled homolog (Drosophila)	0.001	-0.76
1415906_at	Tmsb4x	thymosin, beta 4, X chromosome	0	-0.75
1423049_a_at	Tpm1	tropomyosin 1, alpha	0	-0.74
1455570_x_at	Cnn3	calponin 3, acidic	0	-0.73
1424768_at	Cald1	caldesmon 1	0.001	-0.73
1436953_at	Wipf1	WAS/WASL interacting protein family, member 1	0	-0.72
1418209_a_at	Pfn2	profilin 2	0	-0.72
1425654_a_at	Lima1	LIM domain and actin binding 1	0	-0.71
1424800_at	Enah	enabled homolog (Drosophila)	0	-0.7
1424770_at	Cald1	caldesmon 1	0.001	-0.7
1424801_at	Enah	enabled homolog (Drosophila)	0	-0.69
1424769_s_at	Cald1	caldesmon 1	0	-0.69
1423721_at	Tpm1	tropomyosin 1, alpha	0	-0.68
1428585_at	Actn1	actinin, alpha 1	0	-0.68
1423725_at	Pls3	plastin 3 (T-isoform)	0	-0.68
1435649_at	Nexn	nexilin	0	-0.67
1460173_at	Lasp1	LIM and SH3 protein 1	0	-0.67
1426825_at	Fmnl3	formin-like 3	0.001	-0.67
1436838_x_at	Cotl1	coactosin-like 1 (Dictyostelium)	0.001	-0.66
1434610_at	Plec1	plectin 1	0	-0.65
1452415_at	Actn1	actinin, alpha 1	0	-0.64
1455470_x_at	Lasp1	LIM and SH3 protein 1	0	-0.63
1440595_at	Epb4.1l3	erythrocyte protein band 4.1-like 3	0	-0.61
1439648_at	Anln	anillin, actin binding protein (scraps homolog, Drosophila)	0	-0.61
1438556_a_at	Tmod3	tropomodulin 3	0.001	-0.59
1431320_a_at	Myo5a	myosin Va	0.002	-0.58
1418210_at	Pfn2	profilin 2	0.001	-0.57
1428579_at	Fmnl2	formin-like 2	0	-0.56
1419835_s_at	Plec1	plectin 1	0	-0.56
1431375_s_at	Parva	parvin, alpha	0.001	-0.55
1425037_at	Fgd4	FYVE, RhoGEF and PH domain containing 4	0.001	-0.53
1423088_at	Tmod3	tropomodulin 3	0.001	-0.52
1427567_a_at	Tpm3	tropomyosin 3, gamma	0.001	-0.52
1436836_x_at	Cnn3	calponin 3, acidic	0.001	-0.52
1439264_x_at	Lasp1	LIM and SH3 protein 1	0.001	-0.52
1427260_a_at	Tpm3	tropomyosin 3, gamma	0.001	-0.52
1436216_s_at	2610204M08Rik	RIKEN cDNA 2610204M08 gene	0	-0.51
1440847_at	Mtss1	metastasis suppressor 1	0.001	-0.51
1448207_at	Lasp1	LIM and SH3 protein 1	0	-0.5
1426724_at	Cnn3	calponin 3, acidic	0	-0.49
1427385_s_at	Actn1	actinin, alpha 1	0.001	-0.49
1415973_at	Marcks	myristoylated alanine rich protein kinase C substrate	0.012	-0.38
1457465_at	Shroom4	shroom family member 4	0.006	-0.36
1455717_s_at	Daam2	dishevelled associated activator of morphogenesis 2	0.017	-0.31
1425553_s_at	Hip1r	huntingtin interacting protein 1 related	0.002	0.4
1452222_at	Utrn	utrophin	0.002	0.4
1459322_at	Syne2	synaptic nuclear envelope 2	0.005	0.43
1419283_s_at	Tns1	tensin 1	0.001	0.49
1419107_at	Ophn1	oligophrenin 1	0	0.59
GO: 0005509 Calcium ion binding
1435120_at	Cdh11	cadherin 11	0	-2.09
1419589_at	Cd93	CD93 antigen	0	-2.05
1418370_at	Tnnc1	troponin C, cardiac/slow skeletal	0	-2.01
1456046_at	Cd93	CD93 antigen	0	-2.01
1448929_at	F13a1	coagulation factor XIII, A1 subunit	0	-1.97
1448649_at	Enpep	glutamyl aminopeptidase	0	-1.95
1416221_at	Fstl1	follistatin-like 1	0	-1.94
1448259_at	Fstl1	follistatin-like 1	0	-1.94
1417256_at	Mmp13	matrix metallopeptidase 13	0	-1.84
1448870_at	Ltbp1	latent transforming growth factor beta binding protein 1	0	-1.72
1460208_at	Fbn1	fibrillin 1	0	-1.7
1425896_a_at	Fbn1	fibrillin 1	0	-1.66
1450757_at	Cdh11	cadherin 11	0	-1.61
1452670_at	Myl9	myosin, light polypeptide 9, regulatory	0	-1.52
1424659_at	Slit2	slit homolog 2 (Drosophila)	0	-1.48
1447547_at	Ltbp1	latent transforming growth factor beta binding protein 1	0	-1.45
1452398_at	Plce1	phospholipase C, epsilon 1	0	-1.44
1418061_at	Ltbp2	latent transforming growth factor beta binding protein 2	0	-1.4
1440678_at	Ltbp1	latent transforming growth factor beta binding protein 1	0	-1.36
1457827_at	Arsj	arylsulfatase J	0	-1.3
1422571_at	Thbs2	thrombospondin 2	0	-1.28
1448655_at	Lrp1	low density lipoprotein receptor-related protein 1	0	-1.24
1423407_a_at	Fbln2	fibulin 2	0	-1.22
1421045_at	Mrc2	mannose receptor, C type 2	0	-1.22
1421911_at	Stat2	signal transducer and activator of transcription 2	0	-1.21
1458140_at	Slit2	slit homolog 2 (Drosophila)	0	-1.19
1450663_at	Thbs2	thrombospondin 2	0	-1.17
1419015_at	Wisp2	WNT1 inducible signaling pathway protein 2	0	-1.16
1416572_at	Mmp14	matrix metallopeptidase 14 (membrane-inserted)	0	-1.16
1427457_a_at	Bmp1	bone morphogenetic protein 1	0	-1.14
1440920_at	Mmp14	matrix metallopeptidase 14 (membrane-inserted)	0	-1.1
1421044_at	Mrc2	mannose receptor, C type 2	0	-1.1
1416808_at	Nid1	nidogen 1	0	-1.09
1425985_s_at	Masp1	mannan-binding lectin serine peptidase 1	0	-1.09
1448383_at	Mmp14	matrix metallopeptidase 14 (membrane-inserted)	0	-1.07
1422640_at	Pcdhb9	protocadherin beta 9	0	-1.06
1450403_at	Stat2	signal transducer and activator of transcription 2	0	-1.05
1418815_at	Cdh2	cadherin 2	0	-1.03
1433043_at	Vcan	versican	0	-1.03
1439899_at	Galnt13	UDP-N-acetyl-alpha-D-galactosamine:polypeptide N-acetylgalactosaminyltransferase 13	0	-1.03
1454015_a_at	Cdh13	cadherin 13	0	-1.03
1418677_at	Actn3	actinin alpha 3	0	-1.02
1434115_at	Cdh13	cadherin 13	0	-1.02
1427483_at	Slc25a24	solute carrier family 25 (mitochondrial carrier, phosphate carrier), member 24	0	-1.01
1442849_at	Lrp1	low density lipoprotein receptor-related protein 1	0	-1.01
1419394_s_at	S100a8	S100 calcium binding protein A8 (calgranulin A)	0.003	-1
1460302_at	Thbs1	thrombospondin 1	0.001	-0.99
1426238_at	Bmp1	bone morphogenetic protein 1	0	-0.97
1450377_at	Thbs1	thrombospondin 1	0.001	-0.97
1447862_x_at	Thbs2	thrombospondin 2	0	-0.96
1423551_at	Cdh13	cadherin 13	0	-0.95
1424041_s_at	C1s	complement component 1, s subcomponent	0	-0.95
1417009_at	C1r	complement component 1, r subcomponent	0	-0.93
1460330_at	Anxa3	annexin A3	0	-0.92
1443340_at	Cbara1	calcium binding atopy-related autoantigen 1	0	-0.92
1452784_at	Itgav	integrin alpha V	0	-0.91
1436051_at	Myo5a	myosin Va	0	-0.91
1450945_at	Prkca	protein kinase C, alpha	0	-0.91
1436193_at	Man1c1	mannosidase, alpha, class 1C, member 1	0	-0.88
1423267_s_at	Itga5	integrin alpha 5 (fibronectin receptor alpha)	0	-0.88
1446598_at	Prkca	protein kinase C, alpha	0	-0.88
1453181_x_at	Plscr1	phospholipid scramblase 1	0.001	-0.88
1448469_at	Nid1	nidogen 1	0	-0.86
1438602_s_at	Masp1	mannan-binding lectin serine peptidase 1	0	-0.85
1437360_at	Pcdh19	protocadherin 19	0	-0.84
1427562_a_at	Prkca	protein kinase C, alpha	0	-0.82
1452717_at	Slc25a24	solute carrier family 25 (mitochondrial carrier, phosphate carrier), member 24	0	-0.82
1419754_at	Myo5a	myosin Va	0	-0.82
1424382_at	Rcn3	reticulocalbin 3, EF-hand calcium binding domain	0	-0.82
1429527_a_at	Plscr1	phospholipid scramblase 1	0.001	-0.82
1450380_at	Epdr1	ependymin related protein 1 (zebrafish)	0	-0.81
1427256_at	Vcan	versican	0	-0.81
1457045_at	Galnt13	UDP-N-acetyl-alpha-D-galactosamine:polypeptide N-acetylgalactosaminyltransferase 13	0	-0.8
1417090_at	Rcn1	reticulocalbin 1	0	-0.8
1423516_a_at	Nid2	nidogen 2	0	-0.79
1455556_at	Notch2	Notch gene homolog 2 (Drosophila)	0.001	-0.79
1418518_at	Furin	furin (paired basic amino acid cleaving enzyme)	0	-0.78
1421198_at	Itgav	integrin alpha V	0	-0.76
1427257_at	Vcan	versican	0	-0.76
1452232_at	Galnt7	UDP-N-acetyl-alpha-D-galactosamine: polypeptide N-acetylgalactosaminyltransferase 7	0	-0.75
1433481_at	Fkbp14	FK506 binding protein 14	0	-0.75
1460329_at	B4galt6	UDP-Gal:betaGlcNAc beta 1,4-galactosyltransferase, polypeptide 6	0	-0.75
1442322_at	Slit2	slit homolog 2 (Drosophila)	0	-0.74
1447887_x_at	Vcan	versican	0	-0.74
1448843_at	Ssr1	signal sequence receptor, alpha	0	-0.73
1449852_a_at	Ehd4	EH-domain containing 4	0	-0.72
1444422_at	Pcdh19	protocadherin 19	0	-0.7
1421694_a_at	Vcan	versican	0	-0.7
1428585_at	Actn1	actinin, alpha 1	0	-0.68
1423725_at	Pls3	plastin 3 (T-isoform)	0	-0.68
1434930_at	Tpcn1	two pore channel 1	0	-0.67
1421964_at	Notch3	Notch gene homolog 3 (Drosophila)	0	-0.67
1448933_at	Pcdhb17	protocadherin beta 17	0	-0.67
1423268_at	Itga5	integrin alpha 5 (fibronectin receptor alpha)	0	-0.65
1451430_at	Slit2	slit homolog 2 (Drosophila)	0	-0.64
1417018_at	Efemp2	epidermal growth factor-containing fibulin-like extracellular matrix protein 2	0	-0.64
1452415_at	Actn1	actinin, alpha 1	0	-0.64
1445395_at	Prkca	protein kinase C, alpha	0	-0.64
1448213_at	Anxa1	annexin A1	0	-0.63
1420422_at	Pcdhb21	protocadherin beta 21	0.001	-0.62
1426246_at	Pros1	protein S (alpha)	0.001	-0.6
1426908_at	Galnt7	UDP-N-acetyl-alpha-D-galactosamine: polypeptide N-acetylgalactosaminyltransferase 7	0	-0.59
1429189_at	Arsb	arylsulfatase B	0	-0.59
1431667_s_at	2610021K21Rik	RIKEN cDNA 2610021K21 gene	0.001	-0.59
1434887_at	Freq	frequenin homolog (Drosophila)	0	-0.58
1431320_a_at	Myo5a	myosin Va	0.002	-0.58
1417753_at	Pkd2	polycystic kidney disease 2	0	-0.57
1425581_s_at	Galnt7	UDP-N-acetyl-alpha-D-galactosamine: polypeptide N-acetylgalactosaminyltransferase 7	0	-0.56
1438375_at	Fbln2	fibulin 2	0	-0.56
1417297_at	Itpr3	inositol 1,4,5-triphosphate receptor 3	0.001	-0.56
1441358_at	Pcdhb16	protocadherin beta 16	0.001	-0.56
1448656_at	Cacnb3	calcium channel, voltage-dependent, beta 3 subunit	0.001	-0.56
1438603_x_at	Masp1	mannan-binding lectin serine peptidase 1	0.001	-0.55
1416136_at	Mmp2	matrix metallopeptidase 2	0.001	-0.54
1455915_at	Galnt4	UDP-N-acetyl-alpha-D-galactosamine:polypeptide N-acetylgalactosaminyltransferase 4	0.001	-0.53
1422449_s_at	Rcn2	reticulocalbin 2	0.001	-0.52
1430339_at	2610021K21Rik	RIKEN cDNA 2610021K21 gene	0.001	-0.52
1433857_at	Fat1	FAT tumor suppressor homolog 1 (Drosophila)	0	-0.51
1416011_x_at	Ehd1	EH-domain containing 1	0.001	-0.5
1427385_s_at	Actn1	actinin, alpha 1	0.001	-0.49
1423543_at	Swap70	SWA-70 protein	0.002	-0.49
1448175_at	Ehd1	EH-domain containing 1	0.001	-0.48
1449632_s_at	Fkbp10	FK506 binding protein 10	0.004	-0.48
1423628_s_at	Pcdhga12	protocadherin gamma subfamily A, 12	0.001	-0.47
1429190_at	Arsb	arylsulfatase B	0.005	-0.46
1452222_at	Utrn	utrophin	0.002	0.4
1416537_at	Creld1	cysteine-rich with EGF-like domains 1	0.005	0.4
1429246_a_at	Anxa6	annexin A6	0.006	0.4
1428935_at	Canx	calnexin	0.001	0.41
1456131_x_at	Dag1	dystroglycan 1	0.002	0.41
1415818_at	Anxa6	annexin A6	0.002	0.43
1429247_at	Anxa6	annexin A6	0.002	0.44
1417382_at	Entpd5	ectonucleoside triphosphate diphosphohydrolase 5	0.001	0.46
1418259_a_at	Entpd2	ectonucleoside triphosphate diphosphohydrolase 2	0.002	0.47
1430197_a_at	Pitpnm2	phosphatidylinositol transfer protein, membrane-associated 2	0.002	0.48
1421359_at	Ret	ret proto-oncogene	0.002	0.48
1421096_at	Trpc1	transient receptor potential cation channel, subfamily C, member 1	0	0.49
1422445_at	Itga6	integrin alpha 6	0.001	0.49
1442288_at	Anxa6	annexin A6	0.001	0.52
1452026_a_at	Pla2g12a	phospholipase A2, group XIIA	0	0.53
1451765_a_at	Entpd5	ectonucleoside triphosphate diphosphohydrolase 5	0.001	0.53
1449396_at	Aoc3	amine oxidase, copper containing 3	0.001	0.53
1416497_at	Pdia4	protein disulfide isomerase associated 4	0.002	0.53
1445264_at	Catsper2	cation channel, sperm associated 2	0	0.57
1425309_at	Catsper2	cation channel, sperm associated 2	0	0.59
1422852_at	Cib2	calcium and integrin binding family member 2	0	0.62
1422444_at	Itga6	integrin alpha 6	0	0.63
1421129_a_at	Atp2a3	ATPase, Ca++ transporting, ubiquitous	0.001	0.64
1424065_at	Edem1	ER degradation enhancer, mannosidase alpha-like 1	0	0.67
1444020_at	Ncan	neurocan	0	0.68
1435934_at	Ndufab1	NADH dehydrogenase (ubiquinone) 1, alpha/beta subcomplex, 1	0.001	0.68
1416513_at	Lamb2	laminin, beta 2	0	0.78
1419605_at	Mgl1	macrophage galactose N-acetyl-galactosamine specific lectin 1	0	0.8
1434679_at	Ncan	neurocan	0	0.84
1418393_a_at	Itga7	integrin alpha 7	0	0.87
GO: 0030246 Carbohydrate binding
1421228_at	Ccl7	chemokine (C-C motif) ligand 7	0	-2.36
1416221_at	Fstl1	follistatin-like 1	0	-1.94
1448259_at	Fstl1	follistatin-like 1	0	-1.94
1419589_at	Cd93	CD93 antigen	0	-2.05
1421045_at	Mrc2	mannose receptor, C type 2	0	-1.22
1450663_at	Thbs2	thrombospondin 2	0	-1.17
1456046_at	Cd93	CD93 antigen	0	-2.01
1450188_s_at	Lipg	lipase, endothelial	0	-1.23
1422571_at	Thbs2	thrombospondin 2	0	-1.28
1421262_at	Lipg	lipase, endothelial	0	-1.15
1426865_a_at	Ncam1	neural cell adhesion molecule 1	0	-1.42
1421044_at	Mrc2	mannose receptor, C type 2	0	-1.1
1450156_a_at	Hmmr	hyaluronan mediated motility receptor (RHAMM)	0	-1.35
1425985_s_at	Masp1	mannan-binding lectin serine peptidase 1	0	-1.09
1426864_a_at	Ncam1	neural cell adhesion molecule 1	0	-1.28
1419693_at	Colec12	collectin sub-family member 12	0	-1.18
1434376_at	Cd44	CD44 antigen	0	-1.06
1421217_a_at	Lgals9	lectin, galactose binding, soluble 9	0	-1.33
1452483_a_at	Cd44	CD44 antigen	0	-0.93
1423760_at	Cd44	CD44 antigen	0	-0.89
1439345_at	Gpnmb	glycoprotein (transmembrane) nmb	0	-0.81
1450157_a_at	Hmmr	hyaluronan mediated motility receptor (RHAMM)	0	-1.06
1416953_at	Ctgf	connective tissue growth factor	0	-1.49
1457045_at	Galnt13	UDP-N-acetyl-alpha-D-galactosamine:polypeptide N-acetylgalactosaminyltransferase 13	0	-0.8
1434679_at	Ncan	neurocan	0	0.84
1448303_at	Gpnmb	glycoprotein (transmembrane) nmb	0	-0.76
1447862_x_at	Thbs2	thrombospondin 2	0	-0.96
1450513_at	Cd33	CD33 antigen	0	-0.82
1438602_s_at	Masp1	mannan-binding lectin serine peptidase 1	0	-0.85
1439556_at	Ncam1	neural cell adhesion molecule 1	0	-1.05
1419605_at	Mgl1	macrophage galactose N-acetyl-galactosamine specific lectin 1	0	0.8
1444020_at	Ncan	neurocan	0	0.68
1433043_at	Vcan	versican	0	-1.03
1447887_x_at	Vcan	versican	0	-0.74
1427257_at	Vcan	versican	0	-0.76
1426908_at	Galnt7	UDP-N-acetyl-alpha-D-galactosamine: polypeptide N-acetylgalactosaminyltransferase 7	0	-0.59
1439899_at	Galnt13	UDP-N-acetyl-alpha-D-galactosamine:polypeptide N-acetylgalactosaminyltransferase 13	0	-1.03
1452232_at	Galnt7	UDP-N-acetyl-alpha-D-galactosamine: polypeptide N-acetylgalactosaminyltransferase 7	0	-0.75
1425815_a_at	Hmmr	hyaluronan mediated motility receptor (RHAMM)	0	-0.77
1450716_at	Adamts1	a disintegrin-like and metallopeptidase (reprolysin type) with thrombospondin type 1 motif, 1	0	-1.21
1435955_at	Siglecg	sialic acid binding Ig-like lectin G	0	-0.56
1425581_s_at	Galnt7	UDP-N-acetyl-alpha-D-galactosamine: polypeptide N-acetylgalactosaminyltransferase 7	0	-0.56
1427541_x_at	Hmmr	hyaluronan mediated motility receptor (RHAMM)	0	-0.7
1435467_at	Fgd6	FYVE, RhoGEF and PH domain containing 6	0	-0.64
1421694_a_at	Vcan	versican	0	-0.7
1427256_at	Vcan	versican	0	-0.81
1450798_at	Tnxb	tenascin XB	0	-0.65
1425911_a_at	Fgfr1	fibroblast growth factor receptor 1	0	-0.58
1455915_at	Galnt4	UDP-N-acetyl-alpha-D-galactosamine:polypeptide N-acetylgalactosaminyltransferase 4	0.001	-0.53
1438603_x_at	Masp1	mannan-binding lectin serine peptidase 1	0.001	-0.55
1452626_a_at	1810014F10Rik	RIKEN cDNA 1810014F10 gene	0.001	0.62
1450377_at	Thbs1	thrombospondin 1	0.001	-0.97
1424050_s_at	Fgfr1	fibroblast growth factor receptor 1	0.001	-0.52
1460302_at	Thbs1	thrombospondin 1	0.001	-0.99
1428935_at	Canx	calnexin	0.001	0.41
1448398_s_at	Rpl22	ribosomal protein L22	0.002	-0.41
1451336_at	Lgals4	lectin, galactose binding, soluble 4	0.002	0.46
1418350_at	Hbegf	heparin-binding EGF-like growth factor	0.002	-0.62
1454048_a_at	4931408A02Rik	RIKEN cDNA 4931408A02 gene	0.002	-0.47
1421304_at	Klra2	killer cell lectin-like receptor, subfamily A, member 2	0.012	-0.45
GO: 0004182 Carboxypeptidase A Activity
1425733_a_at	Eps8	epidermal growth factor receptor pathway substrate 8	0	-1.57
1422824_s_at	Eps8	epidermal growth factor receptor pathway substrate 8	0	-1.51
1422823_at	Eps8	epidermal growth factor receptor pathway substrate 8	0	-1.43
1450637_a_at	Aebp1	AE binding protein 1	0	-1.33
1440617_at	Cpa6	carboxypeptidase A6	0	-1.2
1422514_at	Aebp1	AE binding protein 1	0	-1.01
1435830_a_at	5430435G22Rik	RIKEN cDNA 5430435G22 gene	0	-1
1436977_at	Eps8	epidermal growth factor receptor pathway substrate 8	0	-0.91
1424987_at	5430435G22Rik	RIKEN cDNA 5430435G22 gene	0.001	-0.65
1415949_at	Cpe	carboxypeptidase E	0.003	-0.59
1453370_at	Troap	trophinin associated protein	0	-0.57
1418637_at	Etv3	ets variant gene 3	0.004	0.5
1456358_at	Etv3	ets variant gene 3	0	0.58
1418635_at	Etv3	ets variant gene 3	0	0.58
GO: 0004180 Carboxypeptidase activity
1425733_a_at	Eps8	epidermal growth factor receptor pathway substrate 8	0	-1.57
1422824_s_at	Eps8	epidermal growth factor receptor pathway substrate 8	0	-1.51
1422823_at	Eps8	epidermal growth factor receptor pathway substrate 8	0	-1.43
1450637_a_at	Aebp1	AE binding protein 1	0	-1.33
1440617_at	Cpa6	carboxypeptidase A6	0	-1.2
1422514_at	Aebp1	AE binding protein 1	0	-1.01
1435830_a_at	5430435G22Rik	RIKEN cDNA 5430435G22 gene	0	-1
1436977_at	Eps8	epidermal growth factor receptor pathway substrate 8	0	-0.91
1422671_s_at	Naalad2	N-acetylated alpha-linked acidic dipeptidase 2	0	-0.85
1424987_at	5430435G22Rik	RIKEN cDNA 5430435G22 gene	0.001	-0.65
1415949_at	Cpe	carboxypeptidase E	0.003	-0.59
1453370_at	Troap	trophinin associated protein	0	-0.57
1418637_at	Etv3	ets variant gene 3	0.004	0.5
1451085_at	C030006K11Rik	RIKEN cDNA C030006K11 gene	0	0.54
1456358_at	Etv3	ets variant gene 3	0	0.58
1418635_at	Etv3	ets variant gene 3	0	0.58
GO: 0008009 Chemokine activity
1420380_at	Ccl2	chemokine (C-C motif) ligand 2	0	-2.84
1421228_at	Ccl7	chemokine (C-C motif) ligand 7	0	-2.36
1419209_at	Cxcl1	chemokine (C-X-C motif) ligand 1	0	-1.5
1448823_at	Cxcl12	chemokine (C-X-C motif) ligand 12	0	-1.11
1417574_at	Cxcl12	chemokine (C-X-C motif) ligand 12	0	-1.07
1415803_at	Cx3cl1	chemokine (C-X3-C motif) ligand 1	0	-0.63
1417936_at	Ccl9	chemokine (C-C motif) ligand 9	0.001	-0.63
1448898_at	Ccl9	chemokine (C-C motif) ligand 9	0.001	-0.58
1439084_at	Cxcl12	chemokine (C-X-C motif) ligand 12	0	-0.56
1418930_at	Cxcl10	chemokine (C-X-C motif) ligand 10	0.005	-0.56
GO: 0016538 Cyclin-dependent kinase regulator activity
1450920_at	Ccnb2	cyclin B2	0	-2.21
1416076_at	Ccnb1-rs1	cyclin B1, related sequence 1	0	-1.97
1417911_at	Ccna2	cyclin A2	0	-1.93
1448205_at	Ccnb1-rs1	cyclin B1, related sequence 1	0	-1.87
1417910_at	Ccna2	cyclin A2	0	-1.83
1448698_at	Ccnd1	cyclin D1	0	-1.76
1419943_s_at	Ccnb1	cyclin B1	0	-1.69
1417420_at	Ccnd1	cyclin D1	0	-1.63
1417419_at	Ccnd1	cyclin D1	0	-1.62
1417457_at	Cks2	CDC28 protein kinase regulatory subunit 2	0	-1.31
1417458_s_at	Cks2	CDC28 protein kinase regulatory subunit 2	0	-1.27
1422513_at	Ccnf	cyclin F	0	-0.94
1443807_x_at	Ccnf	cyclin F	0.002	-0.5
1416124_at	Ccnd2	cyclin D2	0.004	-0.45
1422477_at	Cables1	Cdk5 and Abl enzyme substrate 1	0	0.55
GO: 0004857 Enzyme inhibitor activity
1424278_a_at	Birc5	baculoviral IAP repeat-containing 5	0	-2.26
1416676_at	Kng1	kininogen 1	0	-2.12
1426640_s_at	Trib2	tribbles homolog 2 (Drosophila)	0	-1.65
1460227_at	Timp1	tissue inhibitor of metalloproteinase 1	0	-1.64
1448377_at	Slpi	secretory leukocyte peptidase inhibitor	0	-1.63
1426641_at	Trib2	tribbles homolog 2 (Drosophila)	0	-1.6
1420924_at	Timp2	tissue inhibitor of metalloproteinase 2	0	-1.32
1454677_at	Timp2	tissue inhibitor of metalloproteinase 2	0	-1.17
1453107_s_at	Pebp1	phosphatidylethanolamine binding protein 1	0	-1.08
1433662_s_at	Timp2	tissue inhibitor of metalloproteinase 2	0	-1.08
1426045_at	Kng1	kininogen 1	0	-1.07
1417618_at	Itih2	inter-alpha trypsin inhibitor, heavy chain 2	0	-1.06
1450040_at	Timp2	tissue inhibitor of metalloproteinase 2	0	-1.02
1460287_at	Timp2	tissue inhibitor of metalloproteinase 2	0	-0.92
1460330_at	Anxa3	annexin A3	0	-0.92
1450784_at	Reck	reversion-inducing-cysteine-rich protein with kazal motifs	0	-0.85
1416686_at	Plod2	procollagen lysine, 2-oxoglutarate 5-dioxygenase 2	0	-0.82
1421923_at	Sh3bp5	SH3-domain binding protein 5 (BTK-associated)	0	-0.79
1436346_at	Cd109	CD109 antigen	0	-0.72
1456125_a_at	Dynll1	dynein light chain LC8-type 1	0	-0.71
1421922_at	Sh3bp5	SH3-domain binding protein 5 (BTK-associated)	0	-0.7
1417339_a_at	Dynll1	dynein light chain LC8-type 1	0.002	-0.7
1426165_a_at	Casp3	caspase 3	0	-0.67
1448682_at	Dynll1	dynein light chain LC8-type 1	0	-0.66
1416687_at	Plod2	procollagen lysine, 2-oxoglutarate 5-dioxygenase 2	0.005	-0.65
1423954_at	C3	complement component 3	0	-0.63
1448213_at	Anxa1	annexin A1	0	-0.63
1451413_at	Cast	calpastatin	0	-0.62
1449839_at	Casp3	caspase 3	0	-0.61
1416168_at	Serpinf1	serine (or cysteine) peptidase inhibitor, clade F, member 1	0.001	-0.54
1453724_a_at	Serpinf1	serine (or cysteine) peptidase inhibitor, clade F, member 1	0.001	-0.48
1435972_at	Cast	calpastatin	0.002	-0.48
1458882_at	Serpinb8	serine (or cysteine) peptdiase inhibitor, clade B, member 8	0.001	-0.47
1426946_at	Ranbp5	RAN binding protein 5	0.001	-0.44
1450446_a_at	Socs1	suppressor of cytokine signaling 1	0.001	-0.43
1422605_at	Ppp1r1a	protein phosphatase 1, regulatory (inhibitor) subunit 1A	0.001	0.45
1415997_at	Txnip	thioredoxin interacting protein	0.001	0.71
1426649_at	Tmeff1	transmembrane protein with EGF-like and two follistatin-like domains 1	0.001	0.74
1415996_at	Txnip	thioredoxin interacting protein	0	0.78
GO: 0030020 Extracellular matrix structural constituent conferring tensile strength
1427884_at	Col3a1	procollagen, type III, alpha 1	0	-2.84
1427883_a_at	Col3a1	procollagen, type III, alpha 1	0	-2.08
1455627_at	Col8a1	procollagen, type VIII, alpha 1	0	-1.84
1418440_at	Col8a1	procollagen, type VIII, alpha 1	0	-1.64
1423669_at	Col1a1	procollagen, type I, alpha 1	0	-1.63
1418441_at	Col8a1	procollagen, type VIII, alpha 1	0	-1.56
1455494_at	Col1a1	procollagen, type I, alpha 1	0	-1.49
1442977_at	Col3a1	procollagen, type III, alpha 1	0	-1.44
1423110_at	Col1a2	procollagen, type I, alpha 2	0	-1.38
1446326_at	Col1a2	procollagen, type I, alpha 2	0	-1.16
1450625_at	Col5a2	procollagen, type V, alpha 2	0	-0.88
1450857_a_at	Col1a2	procollagen, type I, alpha 2	0	-0.81
1426955_at	Col18a1	procollagen, type XVIII, alpha 1	0	-0.8
1418237_s_at	Col18a1	procollagen, type XVIII, alpha 1	0	-0.79
1427986_a_at	Col16a1	procollagen, type XVI, alpha 1	0	-0.72
1422437_at	Col5a2	procollagen, type V, alpha 2	0	-0.66
1434411_at	Col12a1	procollagen, type XII, alpha 1	0.002	-0.66
1426947_x_at	Col6a2	procollagen, type VI, alpha 2	0.004	-0.39
1448755_at	Col15a1	procollagen, type XV	0	1.01
GO: 0005539 Glycosaminoglycan binding
1421228_at	Ccl7	chemokine (C-C motif) ligand 7	0	-2.36
1416221_at	Fstl1	follistatin-like 1	0	-1.94
1448259_at	Fstl1	follistatin-like 1	0	-1.94
1416953_at	Ctgf	connective tissue growth factor	0	-1.49
1426865_a_at	Ncam1	neural cell adhesion molecule 1	0	-1.42
1450156_a_at	Hmmr	hyaluronan mediated motility receptor (RHAMM)	0	-1.35
1422571_at	Thbs2	thrombospondin 2	0	-1.28
1426864_a_at	Ncam1	neural cell adhesion molecule 1	0	-1.28
1450188_s_at	Lipg	lipase, endothelial	0	-1.23
1450716_at	Adamts1	a disintegrin-like and metallopeptidase (reprolysin type) with thrombospondin type 1 motif, 1	0	-1.21
1450663_at	Thbs2	thrombospondin 2	0	-1.17
1421262_at	Lipg	lipase, endothelial	0	-1.15
1434376_at	Cd44	CD44 antigen	0	-1.06
1450157_a_at	Hmmr	hyaluronan mediated motility receptor (RHAMM)	0	-1.06
1439556_at	Ncam1	neural cell adhesion molecule 1	0	-1.05
1433043_at	Vcan	versican	0	-1.03
1460302_at	Thbs1	thrombospondin 1	0.001	-0.99
1450377_at	Thbs1	thrombospondin 1	0.001	-0.97
1447862_x_at	Thbs2	thrombospondin 2	0	-0.96
1452483_a_at	Cd44	CD44 antigen	0	-0.93
1423760_at	Cd44	CD44 antigen	0	-0.89
1439345_at	Gpnmb	glycoprotein (transmembrane) nmb	0	-0.81
1427256_at	Vcan	versican	0	-0.81
1425815_a_at	Hmmr	hyaluronan mediated motility receptor (RHAMM)	0	-0.77
1448303_at	Gpnmb	glycoprotein (transmembrane) nmb	0	-0.76
1427257_at	Vcan	versican	0	-0.76
1447887_x_at	Vcan	versican	0	-0.74
1427541_x_at	Hmmr	hyaluronan mediated motility receptor (RHAMM)	0	-0.7
1421694_a_at	Vcan	versican	0	-0.7
1450798_at	Tnxb	tenascin XB	0	-0.65
1418350_at	Hbegf	heparin-binding EGF-like growth factor	0.002	-0.62
1425911_a_at	Fgfr1	fibroblast growth factor receptor 1	0	-0.58
1424050_s_at	Fgfr1	fibroblast growth factor receptor 1	0.001	-0.52
1448398_s_at	Rpl22	ribosomal protein L22	0.002	-0.41
1444020_at	Ncan	neurocan	0	0.68
1434679_at	Ncan	neurocan	0	0.84
GO: 0048503 GPI anchor binding
1459903_at	Sema7a	sema domain, immunoglobulin domain (Ig), and GPI membrane anchor, (semaphorin) 7A	0	-1.6
1426865_a_at	Ncam1	neural cell adhesion molecule 1	0	-1.42
1428774_at	Gpc6	glypican 6	0	-1.31
1437417_s_at	Gpc6	glypican 6	0	-1.31
1426864_a_at	Ncam1	neural cell adhesion molecule 1	0	-1.28
1448494_at	Gas1	growth arrest specific 1	0	-1.16
1419688_at	Gpc6	glypican 6	0	-1.12
1439556_at	Ncam1	neural cell adhesion molecule 1	0	-1.05
1454015_a_at	Cdh13	cadherin 13	0	-1.03
1434115_at	Cdh13	cadherin 13	0	-1.02
1417389_at	Gpc1	glypican 1	0	-1
1416855_at	Gas1	growth arrest specific 1	0	-0.99
1423551_at	Cdh13	cadherin 13	0	-0.95
1452521_a_at	Plaur	plasminogen activator, urokinase receptor	0	-0.9
1453304_s_at	Ly6e	lymphocyte antigen 6 complex, locus E	0.001	-0.87
1450784_at	Reck	reversion-inducing-cysteine-rich protein with kazal motifs	0	-0.85
1436346_at	Cd109	CD109 antigen	0	-0.72
1416034_at	Cd24a	CD24a antigen	0.001	-0.7
1428430_at	Rgmb	RGM domain family, member B	0	-0.68
1448182_a_at	Cd24a	CD24a antigen	0.002	-0.68
1443201_at	Gpc6	glypican 6	0	-0.66
1417268_at	Cd14	CD14 antigen	0.001	-0.66
1428429_at	Rgmb	RGM domain family, member B	0	-0.63
1433586_at	Rgmb	RGM domain family, member B	0	-0.61
1433587_at	Rgmb	RGM domain family, member B	0	-0.61
1440634_at	Gpc6	glypican 6	0.001	-0.54
1422101_at	Tnfrsf23	tumor necrosis factor receptor superfamily, member 23	0.002	-0.53
1428393_at	Nrn1	neuritin 1	0.003	-0.5
1422040_at	Sema7a	sema domain, immunoglobulin domain (Ig), and GPI membrane anchor, (semaphorin) 7A	0.002	-0.43
1459366_at	Rgmb	RGM domain family, member B	0.003	-0.41
1416130_at	Prnp	prion protein	0	0.68
GO: 0008083 Growth factor activity
1419431_at	Ereg	epiregulin	0	-2.34
1426319_at	Pdgfd	platelet-derived growth factor, D polypeptide	0	-2.13
1456532_at	Pdgfd	platelet-derived growth factor, D polypeptide	0	-1.91
1442884_at	Hgf	hepatocyte growth factor	0	-1.65
1425663_at	Il1rn	interleukin 1 receptor antagonist	0	-1.58
1451866_a_at	Hgf	hepatocyte growth factor	0	-1.51
1419209_at	Cxcl1	chemokine (C-X-C motif) ligand 1	0	-1.5
1438405_at	Fgf7	fibroblast growth factor 7	0	-1.48
1423017_a_at	Il1rn	interleukin 1 receptor antagonist	0	-1.46
1417455_at	Tgfb3	transforming growth factor, beta 3	0	-1.42
1425379_at	Hgf	hepatocyte growth factor	0	-1.39
1451798_at	Il1rn	interleukin 1 receptor antagonist	0	-1.35
1422243_at	Fgf7	fibroblast growth factor 7	0	-1.25
1419015_at	Wisp2	WNT1 inducible signaling pathway protein 2	0	-1.16
1427457_a_at	Bmp1	bone morphogenetic protein 1	0	-1.14
1422168_a_at	Bdnf	brain derived neurotrophic factor	0	-1.12
1448823_at	Cxcl12	chemokine (C-X-C motif) ligand 12	0	-1.11
1425154_a_at	Csf1	colony stimulating factor 1 (macrophage)	0	-1.08
1417574_at	Cxcl12	chemokine (C-X-C motif) ligand 12	0	-1.07
1450922_a_at	Tgfb2	transforming growth factor, beta 2	0	-1.06
1426238_at	Bmp1	bone morphogenetic protein 1	0	-0.97
1450923_at	Tgfb2	transforming growth factor, beta 2	0	-0.97
1417932_at	Il18	interleukin 18	0	-0.91
1460220_a_at	Csf1	colony stimulating factor 1 (macrophage)	0	-0.89
1448914_a_at	Csf1	colony stimulating factor 1 (macrophage)	0	-0.87
1418471_at	Pgf	placental growth factor	0	-0.81
1423250_a_at	Tgfb2	transforming growth factor, beta 2	0	-0.79
1419662_at	Ogn	osteoglycin	0	-0.76
1436861_at	Il7	interleukin 7	0	-0.72
1419663_at	Ogn	osteoglycin	0	-0.71
1435977_at	Hdgfrp3	hepatoma-derived growth factor, related protein 3	0	-0.69
1422169_a_at	Bdnf	brain derived neurotrophic factor	0	-0.65
1425155_x_at	Csf1	colony stimulating factor 1 (macrophage)	0.001	-0.65
1418350_at	Hbegf	heparin-binding EGF-like growth factor	0.002	-0.62
1439084_at	Cxcl12	chemokine (C-X-C motif) ligand 12	0	-0.56
1449281_at	Nrtn	neurturin	0.002	0.45
GO: 0019838 Growth factor binding
1422317_a_at	Il1rl1	interleukin 1 receptor-like 1	0	-3
1425145_at	Il1rl1	interleukin 1 receptor-like 1	0	-2.62
1448870_at	Ltbp1	latent transforming growth factor beta binding protein 1	0	-1.72
1416953_at	Ctgf	connective tissue growth factor	0	-1.49
1447547_at	Ltbp1	latent transforming growth factor beta binding protein 1	0	-1.45
1421917_at	Pdgfra	platelet derived growth factor receptor, alpha polypeptide	0	-1.4
1418061_at	Ltbp2	latent transforming growth factor beta binding protein 2	0	-1.4
1440678_at	Ltbp1	latent transforming growth factor beta binding protein 1	0	-1.36
1419015_at	Wisp2	WNT1 inducible signaling pathway protein 2	0	-1.16
1421916_at	Pdgfra	platelet derived growth factor receptor, alpha polypeptide	0	-1.09
1423584_at	Igfbp7	insulin-like growth factor binding protein 7	0	-0.81
1428967_at	Igf1r	insulin-like growth factor I receptor	0	-0.78
1438946_at	Pdgfra	platelet derived growth factor receptor, alpha polypeptide	0	-0.72
1452982_at	Igf1r	insulin-like growth factor I receptor	0	-0.71
1448460_at	Acvr1	activin A receptor, type 1	0.001	-0.62
1426565_at	Igf1r	insulin-like growth factor I receptor	0	-0.61
1416786_at	Acvr1	activin A receptor, type 1	0.001	-0.59
1434903_s_at	Il1rl2	interleukin 1 receptor-like 2	0.002	-0.58
1424111_at	Igf2r	insulin-like growth factor 2 receptor	0.006	-0.43
1419140_at	Acvr2b	activin receptor IIB	0.003	0.37
GO: 0003924 GTPase activity
1419043_a_at	Iigp1	interferon inducible GTPase 1	0	-2.63
1419042_at	Iigp1	interferon inducible GTPase 1	0	-2.44
1438027_at	5830443L24Rik	RIKEN cDNA 5830443L24 gene	0	-2.1
1449009_at	Tgtp	T-cell specific GTPase	0	-2.06
1454788_at	Arl4c	ADP-ribosylation factor-like 4C	0	-1.87
1416431_at	Tubb6	tubulin, beta 6	0	-1.51
1436512_at	Arl4c	ADP-ribosylation factor-like 4C	0	-1.5
1419469_at	Gnb4	guanine nucleotide binding protein, beta 4	0	-1.41
1434380_at	Gbp6	guanylate binding protein 6	0	-1.34
1418392_a_at	Gbp3	guanylate nucleotide binding protein 3	0	-1.27
1419676_at	Mx2	myxovirus (influenza virus) resistance 2	0	-1.17
1419470_at	Gnb4	guanine nucleotide binding protein, beta 4	0	-1.1
1455719_at	Tubb5	tubulin, beta 5	0	-1.08
1425156_at	Gbp6	guanylate binding protein 6	0	-1.08
1418776_at	5830443L24Rik	RIKEN cDNA 5830443L24 gene	0	-1.05
1417141_at	Igtp	interferon gamma induced GTPase	0	-1.04
1435830_a_at	5430435G22Rik	RIKEN cDNA 5430435G22 gene	0	-1
1417793_at	Iigp2	interferon inducible GTPase 2	0	-0.96
1460365_a_at	Dnm1	dynamin 1	0	-0.88
1416256_a_at	Tubb5	tubulin, beta 5	0	-0.88
1416701_at	Rnd3	Rho family GTPase 3	0	-0.88
1418884_x_at	Tuba1a	tubulin, alpha 1A	0	-0.87
1420549_at	Gbp1	guanylate nucleotide binding protein 1	0	-0.85
1416700_at	Rnd3	Rho family GTPase 3	0.001	-0.74
1449852_a_at	Ehd4	EH-domain containing 4	0	-0.72
1448942_at	Gng11	guanine nucleotide binding protein (G protein), gamma 11	0	-0.71
1449318_at	Tubg2	tubulin, gamma 2	0	-0.66
1435906_x_at	Gbp2	guanylate nucleotide binding protein 2	0.001	-0.66
1424987_at	5430435G22Rik	RIKEN cDNA 5430435G22 gene	0.001	-0.65
1418109_at	Gspt2	G1 to S phase transition 2	0	-0.58
1418240_at	Gbp2	guanylate nucleotide binding protein 2	0.001	-0.57
1416011_x_at	Ehd1	EH-domain containing 1	0.001	-0.5
1417373_a_at	Tuba4a	tubulin, alpha 4A	0.001	-0.5
1421152_a_at	Gnao1	guanine nucleotide binding protein, alpha o	0.002	-0.49
1448175_at	Ehd1	EH-domain containing 1	0.001	-0.48
1460551_at	Ran	RAN, member RAS oncogene family	0.001	-0.44
1427347_s_at	Tubb2a	tubulin, beta 2a	0.007	-0.38
1424499_s_at	5730596K20Rik	RIKEN cDNA 5730596K20 gene	0	0.54
1424498_at	5730596K20Rik	RIKEN cDNA 5730596K20 gene	0.003	0.57
1431429_a_at	Arl4a	ADP-ribosylation factor-like 4A	0.004	0.58
1451376_at	5730596K20Rik	RIKEN cDNA 5730596K20 gene	0	0.61
1435092_at	Arl4a	ADP-ribosylation factor-like 4A	0	0.85
GO: 0016817 Hydrolase activity acting on acid anhydrides
1419043_a_at	Iigp1	interferon inducible GTPase 1	0	-2.63
1419042_at	Iigp1	interferon inducible GTPase 1	0	-2.44
1439036_a_at	Atp1b1	ATPase, Na+/K+ transporting, beta 1 polypeptide	0	-2.32
1439260_a_at	Enpp3	ectonucleotide pyrophosphatase/phosphodiesterase 3	0	-2.14
1438027_at	5830443L24Rik	RIKEN cDNA 5830443L24 gene	0	-2.1
1449009_at	Tgtp	T-cell specific GTPase	0	-2.06
1415945_at	Mcm5	minichromosome maintenance deficient 5, cell division cycle 46 (S. cerevisiae)	0	-1.94
1454788_at	Arl4c	ADP-ribosylation factor-like 4C	0	-1.87
1438852_x_at	Mcm6	minichromosome maintenance deficient 6 (MIS5 homolog, S. pombe) (S. cerevisiae)	0	-1.8
1427302_at	Enpp3	ectonucleotide pyrophosphatase/phosphodiesterase 3	0	-1.79
1438658_a_at	Edg3	endothelial differentiation, sphingolipid G-protein-coupled receptor, 3	0	-1.72
1452384_at	Enpp3	ectonucleotide pyrophosphatase/phosphodiesterase 3	0	-1.7
1416431_at	Tubb6	tubulin, beta 6	0	-1.51
1436512_at	Arl4c	ADP-ribosylation factor-like 4C	0	-1.5
1416251_at	Mcm6	minichromosome maintenance deficient 6 (MIS5 homolog, S. pombe) (S. cerevisiae)	0	-1.43
1418281_at	Rad51	RAD51 homolog (S. cerevisiae)	0	-1.42
1419469_at	Gnb4	guanine nucleotide binding protein, beta 4	0	-1.41
1434380_at	Gbp6	guanylate binding protein 6	0	-1.34
1429295_s_at	Trip13	thyroid hormone receptor interactor 13	0	-1.27
1418392_a_at	Gbp3	guanylate nucleotide binding protein 3	0	-1.27
1417019_a_at	Cdc6	cell division cycle 6 homolog (S. cerevisiae)	0	-1.25
1451426_at	Dhx58	DEXH (Asp-Glu-X-His) box polypeptide 58	0	-1.25
1419276_at	Enpp1	ectonucleotide pyrophosphatase/phosphodiesterase 1	0	-1.18
1419676_at	Mx2	myxovirus (influenza virus) resistance 2	0	-1.17
1419470_at	Gnb4	guanine nucleotide binding protein, beta 4	0	-1.1
1455719_at	Tubb5	tubulin, beta 5	0	-1.08
1425156_at	Gbp6	guanylate binding protein 6	0	-1.08
1437173_at	Edg3	endothelial differentiation, sphingolipid G-protein-coupled receptor, 3	0	-1.07
1417541_at	Hells	helicase, lymphoid specific	0	-1.05
1418776_at	5830443L24Rik	RIKEN cDNA 5830443L24 gene	0	-1.05
1418505_at	Nudt4	nudix (nucleoside diphosphate linked moiety X)-type motif 4	0	-1.04
1417141_at	Igtp	interferon gamma induced GTPase	0	-1.04
1435830_a_at	5430435G22Rik	RIKEN cDNA 5430435G22 gene	0	-1
1420028_s_at	Mcm3	minichromosome maintenance deficient 3 (S. cerevisiae)	0	-1
1449107_at	Nudt4	nudix (nucleoside diphosphate linked moiety X)-type motif 4	0	-0.98
1459546_s_at	Enpp1	ectonucleotide pyrophosphatase/phosphodiesterase 1	0	-0.97
1417793_at	Iigp2	interferon inducible GTPase 2	0	-0.96
1427465_at	Atp1a2	ATPase, Na+/K+ transporting, alpha 2 polypeptide	0	-0.96
1426652_at	Mcm3	minichromosome maintenance deficient 3 (S. cerevisiae)	0	-0.95
1419270_a_at	Dut	deoxyuridine triphosphatase	0	-0.91
1460365_a_at	Dnm1	dynamin 1	0	-0.88
1416256_a_at	Tubb5	tubulin, beta 5	0	-0.88
1416701_at	Rnd3	Rho family GTPase 3	0	-0.88
1418884_x_at	Tuba1a	tubulin, alpha 1A	0	-0.87
1456890_at	Ddx58	DEAD (Asp-Glu-Ala-Asp) box polypeptide 58	0	-0.87
1460661_at	Edg3	endothelial differentiation, sphingolipid G-protein-coupled receptor, 3	0	-0.86
1420549_at	Gbp1	guanylate nucleotide binding protein 1	0	-0.85
1443823_s_at	Atp1a2	ATPase, Na+/K+ transporting, alpha 2 polypeptide	0	-0.85
1426653_at	Mcm3	minichromosome maintenance deficient 3 (S. cerevisiae)	0	-0.84
1423890_x_at	Atp1b1	ATPase, Na+/K+ transporting, beta 1 polypeptide	0	-0.84
1426276_at	Ifih1	interferon induced with helicase C domain 1	0	-0.82
1436708_x_at	Mcm4	minichromosome maintenance deficient 4 homolog (S. cerevisiae)	0.003	-0.81
1447272_s_at	Atp10a	ATPase, class V, type 10A	0	-0.8
1416214_at	Mcm4	minichromosome maintenance deficient 4 homolog (S. cerevisiae)	0	-0.78
1436174_at	Atad2	ATPase family, AAA domain containing 2	0.001	-0.76
1416700_at	Rnd3	Rho family GTPase 3	0.001	-0.74
1449852_a_at	Ehd4	EH-domain containing 4	0	-0.72
1448942_at	Gng11	guanine nucleotide binding protein (G protein), gamma 11	0	-0.71
1434026_at	Atp8b2	Atpase, class I, type 8B, member 2	0	-0.71
1449318_at	Tubg2	tubulin, gamma 2	0	-0.66
1435906_x_at	Gbp2	guanylate nucleotide binding protein 2	0.001	-0.66
1416016_at	Tap1	transporter 1, ATP-binding cassette, sub-family B (MDR/TAP)	0.001	-0.66
1424987_at	5430435G22Rik	RIKEN cDNA 5430435G22 gene	0.001	-0.65
1447851_x_at	Atp10a	ATPase, class V, type 10A	0	-0.64
1436562_at	Ddx58	DEAD (Asp-Glu-Ala-Asp) box polypeptide 58	0	-0.64
1418109_at	Gspt2	G1 to S phase transition 2	0	-0.58
1418453_a_at	Atp1b1	ATPase, Na+/K+ transporting, beta 1 polypeptide	0	-0.58
1421430_at	Rad51l1	RAD51-like 1 (S. cerevisiae)	0.001	-0.58
1418240_at	Gbp2	guanylate nucleotide binding protein 2	0.001	-0.57
1451152_a_at	Atp1b1	ATPase, Na+/K+ transporting, beta 1 polypeptide	0.003	-0.51
1416011_x_at	Ehd1	EH-domain containing 1	0.001	-0.5
1417373_a_at	Tuba4a	tubulin, alpha 4A	0.001	-0.5
1453913_a_at	Tap2	transporter 2, ATP-binding cassette, sub-family B (MDR/TAP)	0.001	-0.49
1421152_a_at	Gnao1	guanine nucleotide binding protein, alpha o	0.002	-0.49
1436907_at	Nav1	neuron navigator 1	0.001	-0.48
1448175_at	Ehd1	EH-domain containing 1	0.001	-0.48
1460551_at	Ran	RAN, member RAS oncogene family	0.001	-0.44
1424829_at	A830007P12Rik	RIKEN cDNA A830007P12 gene	0.009	-0.41
1427347_s_at	Tubb2a	tubulin, beta 2a	0.007	-0.38
1449415_at	Chd1l	chromodomain helicase DNA binding protein 1-like	0.014	0.33
1423713_at	Abcb8	ATP-binding cassette, sub-family B (MDR/TAP), member 8	0.004	0.4
1416541_at	Clpb	ClpB caseinolytic peptidase B homolog (E. coli)	0.001	0.45
1417382_at	Entpd5	ectonucleoside triphosphate diphosphohydrolase 5	0.001	0.46
1418259_a_at	Entpd2	ectonucleoside triphosphate diphosphohydrolase 2	0.002	0.47
1455969_at	Nudt15	nudix (nucleoside diphosphate linked moiety X)-type motif 15	0.004	0.47
1434138_at	Prune	prune homolog (Drosophila)	0.001	0.48
1460333_at	Ddx59	DEAD (Asp-Glu-Ala-Asp) box polypeptide 59	0.001	0.5
1455221_at	Abcg1	ATP-binding cassette, sub-family G (WHITE), member 1	0.006	0.5
1436544_at	Atp10d	ATPase, Class V, type 10D	0	0.53
1451765_a_at	Entpd5	ectonucleoside triphosphate diphosphohydrolase 5	0.001	0.53
1424499_s_at	5730596K20Rik	RIKEN cDNA 5730596K20 gene	0	0.54
1424498_at	5730596K20Rik	RIKEN cDNA 5730596K20 gene	0.003	0.57
1431429_a_at	Arl4a	ADP-ribosylation factor-like 4A	0.004	0.58
1451376_at	5730596K20Rik	RIKEN cDNA 5730596K20 gene	0	0.61
1421840_at	Abca1	ATP-binding cassette, sub-family A (ABC1), member 1	0	0.62
1421129_a_at	Atp2a3	ATPase, Ca++ transporting, ubiquitous	0.001	0.64
1438809_at	Atp5c1	ATP synthase, H+ transporting, mitochondrial F1 complex, gamma polypeptide 1	0	0.68
1421839_at	Abca1	ATP-binding cassette, sub-family A (ABC1), member 1	0	0.78
1450392_at	Abca1	ATP-binding cassette, sub-family A (ABC1), member 1	0	0.84
1435092_at	Arl4a	ADP-ribosylation factor-like 4A	0	0.85
GO: 0004222 Metalloendopeptidase activity
1417256_at	Mmp13	matrix metallopeptidase 13	0	-1.84
1435990_at	Adamts2	a disintegrin-like and metallopeptidase (reprolysin type) with thrombospondin type 1 motif, 2	0	-1.21
1450716_at	Adamts1	a disintegrin-like and metallopeptidase (reprolysin type) with thrombospondin type 1 motif, 1	0	-1.21
1416572_at	Mmp14	matrix metallopeptidase 14 (membrane-inserted)	0	-1.16
1427457_a_at	Bmp1	bone morphogenetic protein 1	0	-1.14
1440920_at	Mmp14	matrix metallopeptidase 14 (membrane-inserted)	0	-1.1
1422975_at	Mme	membrane metallo endopeptidase	0	-1.1
1448383_at	Mmp14	matrix metallopeptidase 14 (membrane-inserted)	0	-1.07
1426238_at	Bmp1	bone morphogenetic protein 1	0	-0.97
1457058_at	Adamts2	a disintegrin-like and metallopeptidase (reprolysin type) with thrombospondin type 1 motif, 2	0	-0.97
1439827_at	Adamts12	a disintegrin-like and metallopeptidase (reprolysin type) with thrombospondin type 1 motif, 12	0	-0.96
1421979_at	Phex	phosphate regulating gene with homologies to endopeptidases on the X chromosome (hypophosphatemia, vitamin D resistant rickets)	0	-0.85
1452595_at	Adamts4	a disintegrin-like and metallopeptidase (reprolysin type) with thrombospondin type 1 motif, 4	0	-0.81
1447946_at	Adam23	a disintegrin and metallopeptidase domain 23	0	-0.79
1417282_at	Mmp23	matrix metallopeptidase 23	0.002	-0.69
1455720_at	Adamts2	a disintegrin-like and metallopeptidase (reprolysin type) with thrombospondin type 1 motif, 2	0	-0.68
1423378_at	Adam23	a disintegrin and metallopeptidase domain 23	0	-0.66
1416094_at	Adam9	a disintegrin and metallopeptidase domain 9 (meltrin gamma)	0	-0.63
1417281_a_at	Mmp23	matrix metallopeptidase 23	0.001	-0.58
1416136_at	Mmp2	matrix metallopeptidase 2	0.001	-0.54
1455741_a_at	Ece1	endothelin converting enzyme 1	0	-0.52
1451932_a_at	Adamtsl4	ADAMTS-like 4	0.001	-0.52
1418403_at	Adam19	a disintegrin and metallopeptidase domain 19 (meltrin beta)	0.001	-0.51
1434177_at	Ece1	endothelin converting enzyme 1	0.001	-0.42
GO: 0060089 Molecular transducer activity
1422317_a_at	Il1rl1	interleukin 1 receptor-like 1	0	-3
1450241_a_at	Evi2a	ecotropic viral integration site 2a	0	-2.85
1425145_at	Il1rl1	interleukin 1 receptor-like 1	0	-2.62
1455660_at	Csf2rb	colony stimulating factor 2 receptor, beta, low-affinity (granulocyte-macrophage)	0	-2.54
1421228_at	Ccl7	chemokine (C-C motif) ligand 7	0	-2.36
1437409_s_at	Gpr126	G protein-coupled receptor 126	0	-2.2
1419589_at	Cd93	CD93 antigen	0	-2.05
1423571_at	Edg1	endothelial differentiation sphingolipid G-protein-coupled receptor 1	0	-2.02
1456046_at	Cd93	CD93 antigen	0	-2.01
1422141_s_at	Csprs	component of Sp100-rs	0	-2
1421326_at	Csf2rb	colony stimulating factor 2 receptor, beta, low-affinity (granulocyte-macrophage)	0	-1.93
1460416_s_at	Csprs	component of Sp100-rs	0	-1.9
1453924_a_at	Ptgfr	prostaglandin F receptor	0	-1.89
1435792_at	Csprs	component of Sp100-rs	0	-1.88
1449828_at	Ptgfr	prostaglandin F receptor	0	-1.87
1422140_at	Csprs	component of Sp100-rs	0	-1.85
1435184_at	Npr3	natriuretic peptide receptor 3	0	-1.8
1418175_at	Vdr	vitamin D receptor	0	-1.78
1418176_at	Vdr	vitamin D receptor	0	-1.77
1416505_at	Nr4a1	nuclear receptor subfamily 4, group A, member 1	0	-1.77
1438658_a_at	Edg3	endothelial differentiation, sphingolipid G-protein-coupled receptor, 3	0	-1.72
1434776_at	Sema5a	sema domain, seven thrombospondin repeats (type 1 and type 1-like), transmembrane domain (TM) and short cytoplasmic domain, (semaphorin) 5A	0	-1.7
1420349_at	Ptgfr	prostaglandin F receptor	0	-1.63
1418990_at	Ms4a4d	membrane-spanning 4-domains, subfamily A, member 4D	0	-1.61
1459903_at	Sema7a	sema domain, immunoglobulin domain (Ig), and GPI membrane anchor, (semaphorin) 7A	0	-1.6
1425663_at	Il1rn	interleukin 1 receptor antagonist	0	-1.58
1445882_at	Cd300lb	CD300 antigen like family member B	0	-1.58
1425733_a_at	Eps8	epidermal growth factor receptor pathway substrate 8	0	-1.57
1446331_at	Ptgfr	prostaglandin F receptor	0	-1.57
1451446_at	Antxr1	anthrax toxin receptor 1	0	-1.56
1418379_s_at	Gpr124	G protein-coupled receptor 124	0	-1.55
1422824_s_at	Eps8	epidermal growth factor receptor pathway substrate 8	0	-1.51
1424659_at	Slit2	slit homolog 2 (Drosophila)	0	-1.48
1425814_a_at	Calcrl	calcitonin receptor-like	0	-1.47
1423017_a_at	Il1rn	interleukin 1 receptor antagonist	0	-1.46
1456494_a_at	AI451617	expressed sequence AI451617	0	-1.46
1454890_at	Amot	angiomotin	0	-1.44
1452398_at	Plce1	phospholipase C, epsilon 1	0	-1.44
1437422_at	Sema5a	sema domain, seven thrombospondin repeats (type 1 and type 1-like), transmembrane domain (TM) and short cytoplasmic domain, (semaphorin) 5A	0	-1.44
1422823_at	Eps8	epidermal growth factor receptor pathway substrate 8	0	-1.43
1426865_a_at	Ncam1	neural cell adhesion molecule 1	0	-1.42
1434891_at	Ptgfrn	prostaglandin F2 receptor negative regulator	0	-1.41
1419469_at	Gnb4	guanine nucleotide binding protein, beta 4	0	-1.41
1421917_at	Pdgfra	platelet derived growth factor receptor, alpha polypeptide	0	-1.4
1418912_at	Plxdc2	plexin domain containing 2	0	-1.39
1418187_at	Ramp2	receptor (calcitonin) activity modifying protein 2	0	-1.38
1450156_a_at	Hmmr	hyaluronan mediated motility receptor (RHAMM)	0	-1.35
1451798_at	Il1rn	interleukin 1 receptor antagonist	0	-1.35
1448024_at	Npr3	natriuretic peptide receptor 3	0	-1.34
1426864_a_at	Ncam1	neural cell adhesion molecule 1	0	-1.28
1429295_s_at	Trip13	thyroid hormone receptor interactor 13	0	-1.27
1435665_at	AI451617	expressed sequence AI451617	0	-1.27
1424902_at	Plxdc1	plexin domain containing 1	0	-1.26
1448655_at	Lrp1	low density lipoprotein receptor-related protein 1	0	-1.24
1460591_at	Esr1	estrogen receptor 1 (alpha)	0	-1.24
1421045_at	Mrc2	mannose receptor, C type 2	0	-1.22
1421911_at	Stat2	signal transducer and activator of transcription 2	0	-1.21
1458140_at	Slit2	slit homolog 2 (Drosophila)	0	-1.19
1419693_at	Colec12	collectin sub-family member 12	0	-1.18
1448494_at	Gas1	growth arrest specific 1	0	-1.16
1431110_at	Plxdc2	plexin domain containing 2	0	-1.16
1434728_at	Gria3	glutamate receptor, ionotropic, AMPA3 (alpha 3)	0	-1.16
1418269_at	Loxl3	lysyl oxidase-like 3	0	-1.13
1450678_at	Itgb2	integrin beta 2	0	-1.12
1419470_at	Gnb4	guanine nucleotide binding protein, beta 4	0	-1.1
1421044_at	Mrc2	mannose receptor, C type 2	0	-1.1
1421916_at	Pdgfra	platelet derived growth factor receptor, alpha polypeptide	0	-1.09
1450286_at	Npr3	natriuretic peptide receptor 3	0	-1.08
1437173_at	Edg3	endothelial differentiation, sphingolipid G-protein-coupled receptor, 3	0	-1.07
1436970_a_at	Pdgfrb	platelet derived growth factor receptor, beta polypeptide	0	-1.06
1434376_at	Cd44	CD44 antigen	0	-1.06
1450157_a_at	Hmmr	hyaluronan mediated motility receptor (RHAMM)	0	-1.06
1450403_at	Stat2	signal transducer and activator of transcription 2	0	-1.05
1439556_at	Ncam1	neural cell adhesion molecule 1	0	-1.05
1426110_a_at	Edg2	endothelial differentiation, lysophosphatidic acid G-protein-coupled receptor, 2	0	-1.02
1448606_at	Edg2	endothelial differentiation, lysophosphatidic acid G-protein-coupled receptor, 2	0	-1.01
1442849_at	Lrp1	low density lipoprotein receptor-related protein 1	0	-1.01
1420664_s_at	Procr	protein C receptor, endothelial	0	-1.01
1417389_at	Gpc1	glypican 1	0	-1
1416855_at	Gas1	growth arrest specific 1	0	-0.99
1417143_at	Edg2	endothelial differentiation, lysophosphatidic acid G-protein-coupled receptor, 2	0	-0.99
1423586_at	Axl	AXL receptor tyrosine kinase	0	-0.99
1446772_at	Sema5a	sema domain, seven thrombospondin repeats (type 1 and type 1-like), transmembrane domain (TM) and short cytoplasmic domain, (semaphorin) 5A	0.001	-0.97
1428176_at	Edg5	endothelial differentiation, sphingolipid G-protein-coupled receptor, 5	0	-0.94
1452483_a_at	Cd44	CD44 antigen	0	-0.93
1452784_at	Itgav	integrin alpha V	0	-0.91
1436977_at	Eps8	epidermal growth factor receptor pathway substrate 8	0	-0.91
1417148_at	Pdgfrb	platelet derived growth factor receptor, beta polypeptide	0	-0.91
1450945_at	Prkca	protein kinase C, alpha	0	-0.91
1438716_at	AI451617	expressed sequence AI451617	0	-0.9
1452521_a_at	Plaur	plasminogen activator, urokinase receptor	0	-0.9
1422167_at	Sema5a	sema domain, seven thrombospondin repeats (type 1 and type 1-like), transmembrane domain (TM) and short cytoplasmic domain, (semaphorin) 5A	0	-0.9
1423760_at	Cd44	CD44 antigen	0	-0.89
1423267_s_at	Itga5	integrin alpha 5 (fibronectin receptor alpha)	0	-0.88
1446598_at	Prkca	protein kinase C, alpha	0	-0.88
1436459_at	Gpr161	G protein-coupled receptor 161	0	-0.88
1426708_at	Antxr2	anthrax toxin receptor 2	0	-0.86
1460661_at	Edg3	endothelial differentiation, sphingolipid G-protein-coupled receptor, 3	0	-0.86
1418157_at	Nr2f1	nuclear receptor subfamily 2, group F, member 1	0	-0.86
1455030_at	Ptprj	protein tyrosine phosphatase, receptor type, J	0	-0.86
1428034_a_at	Tnfrsf9	tumor necrosis factor receptor superfamily, member 9	0.001	-0.84
1435663_at	Esr1	estrogen receptor 1 (alpha)	0	-0.83
1427562_a_at	Prkca	protein kinase C, alpha	0	-0.82
1419083_at	Tnfsf11	tumor necrosis factor (ligand) superfamily, member 11	0	-0.81
1416160_at	Nr2f2	nuclear receptor subfamily 2, group F, member 2	0	-0.81
1416158_at	Nr2f2	nuclear receptor subfamily 2, group F, member 2	0	-0.8
1425894_at	Mrgprf	MAS-related GPR, member F	0	-0.79
1455556_at	Notch2	Notch gene homolog 2 (Drosophila)	0.001	-0.79
1455034_at	Nr4a2	nuclear receptor subfamily 4, group A, member 2	0	-0.78
1428967_at	Igf1r	insulin-like growth factor I receptor	0	-0.78
1432826_a_at	Cd80	CD80 antigen	0	-0.78
1448568_a_at	Slc20a1	solute carrier family 20, member 1	0	-0.78
1425815_a_at	Hmmr	hyaluronan mediated motility receptor (RHAMM)	0	-0.77
1438824_at	Slc20a1	solute carrier family 20, member 1	0.004	-0.77
1421198_at	Itgav	integrin alpha V	0	-0.76
1441220_at	Magi2	membrane associated guanylate kinase, WW and PDZ domain containing 2	0	-0.76
1427584_at	Amot	angiomotin	0	-0.74
1442322_at	Slit2	slit homolog 2 (Drosophila)	0	-0.74
1437188_at	Gabbr1	gamma-aminobutyric acid (GABA-B) receptor, 1	0	-0.74
1449514_at	Grk5	G protein-coupled receptor kinase 5	0	-0.73
1448843_at	Ssr1	signal sequence receptor, alpha	0	-0.73
1435454_a_at	BC006779	cDNA sequence BC006779	0.001	-0.73
1438946_at	Pdgfra	platelet derived growth factor receptor, alpha polypeptide	0	-0.72
1452982_at	Igf1r	insulin-like growth factor I receptor	0	-0.71
1448942_at	Gng11	guanine nucleotide binding protein (G protein), gamma 11	0	-0.71
1427541_x_at	Hmmr	hyaluronan mediated motility receptor (RHAMM)	0	-0.7
1418540_a_at	Ptpre	protein tyrosine phosphatase, receptor type, E	0	-0.69
1460469_at	Tnfrsf9	tumor necrosis factor receptor superfamily, member 9	0.001	-0.69
1419415_a_at	Rarg	retinoic acid receptor, gamma	0	-0.68
1457229_at	Gpr173	G-protein coupled receptor 173	0	-0.68
1418674_at	Osmr	oncostatin M receptor	0	-0.68
1421964_at	Notch3	Notch gene homolog 3 (Drosophila)	0	-0.67
1448449_at	Ripk3	receptor-interacting serine-threonine kinase 3	0	-0.67
1457177_at	Rora	RAR-related orphan receptor alpha	0.002	-0.67
1419132_at	Tlr2	toll-like receptor 2	0	-0.65
1423268_at	Itga5	integrin alpha 5 (fibronectin receptor alpha)	0	-0.65
1451430_at	Slit2	slit homolog 2 (Drosophila)	0	-0.64
1417018_at	Efemp2	epidermal growth factor-containing fibulin-like extracellular matrix protein 2	0	-0.64
1445395_at	Prkca	protein kinase C, alpha	0	-0.64
1439529_at	A430110N23Rik	RIKEN cDNA A430110N23 gene	0	-0.63
1452156_a_at	Nisch	nischarin	0	-0.63
1433864_at	Lrp12	low density lipoprotein-related protein 12	0	-0.63
1458657_at	Antxr1	anthrax toxin receptor 1	0	-0.63
1448460_at	Acvr1	activin A receptor, type 1	0.001	-0.62
1423278_at	Ptprk	protein tyrosine phosphatase, receptor type, K	0.001	-0.62
1418350_at	Hbegf	heparin-binding EGF-like growth factor	0.002	-0.62
1426565_at	Igf1r	insulin-like growth factor I receptor	0	-0.61
1419416_a_at	Rarg	retinoic acid receptor, gamma	0	-0.6
1440169_x_at	Ifnar2	interferon (alpha and beta) receptor 2	0.001	-0.6
1418538_at	Kdelr3	KDEL (Lys-Asp-Glu-Leu) endoplasmic reticulum protein retention receptor 3	0.002	-0.6
1418572_x_at	Tnfrsf12a	tumor necrosis factor receptor superfamily, member 12a	0	-0.59
1416786_at	Acvr1	activin A receptor, type 1	0.001	-0.59
1418675_at	Osmr	oncostatin M receptor	0	-0.58
1415829_at	Lbr	lamin B receptor	0	-0.58
1425911_a_at	Fgfr1	fibroblast growth factor receptor 1	0	-0.58
1434903_s_at	Il1rl2	interleukin 1 receptor-like 2	0.002	-0.58
1416159_at	Nr2f2	nuclear receptor subfamily 2, group F, member 2	0	-0.57
1418571_at	Tnfrsf12a	tumor necrosis factor receptor superfamily, member 12a	0.001	-0.57
1417297_at	Itpr3	inositol 1,4,5-triphosphate receptor 3	0.001	-0.56
1449202_at	Sema4g	sema domain, immunoglobulin domain (Ig), transmembrane domain (TM) and short cytoplasmic domain, (semaphorin) 4G	0	-0.55
1448183_a_at	Hif1a	hypoxia inducible factor 1, alpha subunit	0.001	-0.55
1420904_at	Il17ra	interleukin 17 receptor A	0.001	-0.55
1455688_at	Ddr2	discoidin domain receptor family, member 2	0.002	-0.54
1439795_at	Gpr64	G protein-coupled receptor 64	0.003	-0.54
1418587_at	Traf3	Tnf receptor-associated factor 3	0	-0.53
1422101_at	Tnfrsf23	tumor necrosis factor receptor superfamily, member 23	0.002	-0.53
1442116_at	Gpr176	G protein-coupled receptor 176	0.002	-0.53
1424050_s_at	Fgfr1	fibroblast growth factor receptor 1	0.001	-0.52
1452225_at	2010106G01Rik	RIKEN cDNA 2010106G01 gene	0.001	-0.51
1418489_a_at	Calcrl	calcitonin receptor-like	0.001	-0.51
1420905_at	Il17ra	interleukin 17 receptor A	0.002	-0.51
1421151_a_at	Epha2	Eph receptor A2	0	-0.5
1426782_at	Gpr125	G protein-coupled receptor 125	0	-0.5
1448861_at	Traf5	Tnf receptor-associated factor 5	0	-0.49
1421152_a_at	Gnao1	guanine nucleotide binding protein, alpha o	0.002	-0.49
1436672_at	Grk5	G protein-coupled receptor kinase 5	0.002	-0.49
1427688_a_at	Ptprs	protein tyrosine phosphatase, receptor type, S	0.002	-0.49
1452589_at	Ptk7	PTK7 protein tyrosine kinase 7	0.001	-0.47
1433833_at	Fndc3b	fibronectin type III domain containing 3B	0.002	-0.47
1420563_at	Gria3	glutamate receptor, ionotropic, AMPA3 (alpha 3)	0.002	-0.47
1450214_at	Adora2b	adenosine A2b receptor	0.002	-0.47
1418163_at	Tlr4	toll-like receptor 4	0.003	-0.47
1429688_at	Arntl2	aryl hydrocarbon receptor nuclear translocator-like 2	0.007	-0.47
1421304_at	Klra2	killer cell lectin-like receptor, subfamily A, member 2	0.012	-0.45
1418099_at	Tnfrsf1b	tumor necrosis factor receptor superfamily, member 1b	0.001	-0.43
1422040_at	Sema7a	sema domain, immunoglobulin domain (Ig), and GPI membrane anchor, (semaphorin) 7A	0.002	-0.43
1424111_at	Igf2r	insulin-like growth factor 2 receptor	0.006	-0.43
1433795_at	Tgfbr3	transforming growth factor, beta receptor III	0.002	-0.42
1449270_at	Plxdc2	plexin domain containing 2	0.008	-0.42
1434740_at	Scarf2	scavenger receptor class F, member 2	0.011	-0.38
1419140_at	Acvr2b	activin receptor IIB	0.003	0.37
1416990_at	Rxrb	retinoid X receptor beta	0.003	0.37
1420785_at	Gab2	growth factor receptor bound protein 2-associated protein 2	0.003	0.38
1424034_at	Rora	RAR-related orphan receptor alpha	0.009	0.38
1425107_a_at	Lifr	leukemia inhibitory factor receptor	0.017	0.38
1436326_at	Rora	RAR-related orphan receptor alpha	0.017	0.38
1452222_at	Utrn	utrophin	0.002	0.4
1449089_at	Nrip1	nuclear receptor interacting protein 1	0.003	0.4
1454704_at	Scarb2	scavenger receptor class B, member 2	0.002	0.41
1454669_at	Tmem11	transmembrane protein 11	0.002	0.41
1420583_a_at	Rora	RAR-related orphan receptor alpha	0.012	0.41
1416050_a_at	Scarb1	scavenger receptor class B, member 1	0.001	0.46
1455165_at	Rora	RAR-related orphan receptor alpha	0.007	0.46
1421756_a_at	Gpr19	G protein-coupled receptor 19	0.001	0.47
1460652_at	Esrra	estrogen related receptor, alpha	0.002	0.47
1421555_at	Adrb3	adrenergic receptor, beta 3	0.005	0.47
1438938_x_at	Phb2	prohibitin 2	0	0.48
1429127_at	Nradd	neurotrophin receptor associated death domain	0.001	0.48
1421359_at	Ret	ret proto-oncogene	0.002	0.48
1438403_s_at	Ramp2	receptor (calcitonin) activity modifying protein 2	0.004	0.48
1422445_at	Itga6	integrin alpha 6	0.001	0.49
1416978_at	Fcgrt	Fc receptor, IgG, alpha chain transporter	0.001	0.49
1418469_at	Nrip1	nuclear receptor interacting protein 1	0.001	0.51
1429052_at	Ptprd	protein tyrosine phosphatase, receptor type, D	0	0.54
1434490_at	Scarf1	scavenger receptor class F, member 1	0.001	0.54
1450955_s_at	Sort1	sortilin 1	0.001	0.55
1436325_at	Rora	RAR-related orphan receptor alpha	0.006	0.55
1423101_at	Paqr4	progestin and adipoQ receptor family member IV	0	0.56
1458176_at	Per3	period homolog 3 (Drosophila)	0.002	0.56
1460235_at	Scarb2	scavenger receptor class B, member 2	0	0.6
1449956_at	Prkce	protein kinase C, epsilon	0	0.6
1423362_at	Sort1	sortilin 1	0	0.61
1423363_at	Sort1	sortilin 1	0	0.61
1422444_at	Itga6	integrin alpha 6	0	0.63
1443602_at	Ifngr1	interferon gamma receptor 1	0.001	0.64
1451060_at	Gpr146	G protein-coupled receptor 146	0	0.65
1423632_at	Gpr146	G protein-coupled receptor 146	0	0.66
1454295_at	Nrip1	nuclear receptor interacting protein 1	0.001	0.66
1454685_at	Gpr146	G protein-coupled receptor 146	0.001	0.67
1436501_at	Mtus1	mitochondrial tumor suppressor 1	0	0.69
1419721_at	Gpr109a	G protein-coupled receptor 109A	0	0.76
1436502_at	Mtus1	mitochondrial tumor suppressor 1	0	0.78
1423166_at	Cd36	CD36 antigen	0	0.81
1450884_at	Cd36	CD36 antigen	0	0.84
1418393_a_at	Itga7	integrin alpha 7	0	0.87
1424886_at	Ptprd	protein tyrosine phosphatase, receptor type, D	0	0.88
1450883_a_at	Cd36	CD36 antigen	0	0.88
1455918_at	Adrb3	adrenergic receptor, beta 3	0	0.89
1425215_at	Ffar2	free fatty acid receptor 2	0	1.17
1425216_at	Ffar2	free fatty acid receptor 2	0	1.2
1427313_at	Ptgir	prostaglandin I receptor (IP)	0	1.62
GO: 0003774 Motor activity
1452670_at	Myl9	myosin, light polypeptide 9, regulatory	0	-1.52
1437611_x_at	Kif2c	kinesin family member 2C	0	-1.44
1435306_a_at	Kif11	kinesin family member 11	0	-1.18
1449207_a_at	Kif20a	kinesin family member 20A	0	-1.14
1440990_at	Kif26b	kinesin family member 26B	0	-1.12
1452314_at	Kif11	kinesin family member 11	0	-1.12
1437716_x_at	Kif22	kinesin family member 22	0	-1.05
1450692_at	Kif4	kinesin family member 4	0	-0.95
1452315_at	Kif11	kinesin family member 11	0	-0.93
1436051_at	Myo5a	myosin Va	0	-0.91
1455990_at	Kif23	kinesin family member 23	0	-0.91
1428509_at	Myo1e	myosin IE	0	-0.89
1460365_a_at	Dnm1	dynamin 1	0	-0.88
1439695_a_at	Mphosph1	M-phase phosphoprotein 1	0	-0.86
1420159_at	Myo1e	myosin IE	0	-0.85
1419754_at	Myo5a	myosin Va	0	-0.82
1439040_at	Cenpe	centromere protein E	0	-0.75
1449060_at	Kif2c	kinesin family member 2C	0	-0.74
1435005_at	Cenpe	centromere protein E	0.001	-0.74
1456125_a_at	Dynll1	dynein light chain LC8-type 1	0	-0.71
1417339_a_at	Dynll1	dynein light chain LC8-type 1	0.002	-0.7
1453226_at	3000004C01Rik	RIKEN cDNA 3000004C01 gene	0.001	-0.69
1448682_at	Dynll1	dynein light chain LC8-type 1	0	-0.66
1451128_s_at	Kif22	kinesin family member 22	0	-0.65
1451422_at	Myo18a	myosin XVIIIa	0	-0.62
1448541_at	Klc1	kinesin light chain 1	0.001	-0.59
1431320_a_at	Myo5a	myosin Va	0.002	-0.58
1420160_s_at	Myo1e	myosin IE	0	-0.57
1428881_at	Klc1	kinesin light chain 1	0	-0.56
1449877_s_at	Kifc1	kinesin family member C1	0.002	-0.54
1455029_at	Kif21a	kinesin family member 21A	0.001	-0.51
1427735_a_at	Acta1	actin, alpha 1, skeletal muscle	0.001	0.82
GO: 0001871 Pattern binding
1421228_at	Ccl7	chemokine (C-C motif) ligand 7	0	-2.36
1416221_at	Fstl1	follistatin-like 1	0	-1.94
1448259_at	Fstl1	follistatin-like 1	0	-1.94
1416953_at	Ctgf	connective tissue growth factor	0	-1.49
1426865_a_at	Ncam1	neural cell adhesion molecule 1	0	-1.42
1450156_a_at	Hmmr	hyaluronan mediated motility receptor (RHAMM)	0	-1.35
1422571_at	Thbs2	thrombospondin 2	0	-1.28
1426864_a_at	Ncam1	neural cell adhesion molecule 1	0	-1.28
1450188_s_at	Lipg	lipase, endothelial	0	-1.23
1450716_at	Adamts1	a disintegrin-like and metallopeptidase (reprolysin type) with thrombospondin type 1 motif, 1	0	-1.21
1450663_at	Thbs2	thrombospondin 2	0	-1.17
1421262_at	Lipg	lipase, endothelial	0	-1.15
1434376_at	Cd44	CD44 antigen	0	-1.06
1450157_a_at	Hmmr	hyaluronan mediated motility receptor (RHAMM)	0	-1.06
1439556_at	Ncam1	neural cell adhesion molecule 1	0	-1.05
1433043_at	Vcan	versican	0	-1.03
1460302_at	Thbs1	thrombospondin 1	0.001	-0.99
1450377_at	Thbs1	thrombospondin 1	0.001	-0.97
1447862_x_at	Thbs2	thrombospondin 2	0	-0.96
1452483_a_at	Cd44	CD44 antigen	0	-0.93
1448550_at	Lbp	lipopolysaccharide binding protein	0.004	-0.93
1423760_at	Cd44	CD44 antigen	0	-0.89
1439345_at	Gpnmb	glycoprotein (transmembrane) nmb	0	-0.81
1427256_at	Vcan	versican	0	-0.81
1425815_a_at	Hmmr	hyaluronan mediated motility receptor (RHAMM)	0	-0.77
1448303_at	Gpnmb	glycoprotein (transmembrane) nmb	0	-0.76
1427257_at	Vcan	versican	0	-0.76
1447887_x_at	Vcan	versican	0	-0.74
1427541_x_at	Hmmr	hyaluronan mediated motility receptor (RHAMM)	0	-0.7
1421694_a_at	Vcan	versican	0	-0.7
1450798_at	Tnxb	tenascin XB	0	-0.65
1418350_at	Hbegf	heparin-binding EGF-like growth factor	0.002	-0.62
1425911_a_at	Fgfr1	fibroblast growth factor receptor 1	0	-0.58
1424050_s_at	Fgfr1	fibroblast growth factor receptor 1	0.001	-0.52
1448398_s_at	Rpl22	ribosomal protein L22	0.002	-0.41
1444020_at	Ncan	neurocan	0	0.68
1434679_at	Ncan	neurocan	0	0.84
GO: 0005543 Phospholipid binding
1459903_at	Sema7a	sema domain, immunoglobulin domain (Ig), and GPI membrane anchor, (semaphorin) 7A	0	-1.6
1426865_a_at	Ncam1	neural cell adhesion molecule 1	0	-1.42
1428774_at	Gpc6	glypican 6	0	-1.31
1437417_s_at	Gpc6	glypican 6	0	-1.31
1426864_a_at	Ncam1	neural cell adhesion molecule 1	0	-1.28
1448494_at	Gas1	growth arrest specific 1	0	-1.16
1419688_at	Gpc6	glypican 6	0	-1.12
1439556_at	Ncam1	neural cell adhesion molecule 1	0	-1.05
1454015_a_at	Cdh13	cadherin 13	0	-1.03
1434140_at	Mcf2l	mcf.2 transforming sequence-like	0	-1.02
1434115_at	Cdh13	cadherin 13	0	-1.02
1417389_at	Gpc1	glypican 1	0	-1
1416855_at	Gas1	growth arrest specific 1	0	-0.99
1423551_at	Cdh13	cadherin 13	0	-0.95
1460330_at	Anxa3	annexin A3	0	-0.92
1452521_a_at	Plaur	plasminogen activator, urokinase receptor	0	-0.9
1453304_s_at	Ly6e	lymphocyte antigen 6 complex, locus E	0.001	-0.87
1450784_at	Reck	reversion-inducing-cysteine-rich protein with kazal motifs	0	-0.85
1436346_at	Cd109	CD109 antigen	0	-0.72
1437112_at	Pld1	phospholipase D1	0	-0.7
1416034_at	Cd24a	CD24a antigen	0.001	-0.7
1428430_at	Rgmb	RGM domain family, member B	0	-0.68
1448182_a_at	Cd24a	CD24a antigen	0.002	-0.68
1443201_at	Gpc6	glypican 6	0	-0.66
1417268_at	Cd14	CD14 antigen	0.001	-0.66
1428429_at	Rgmb	RGM domain family, member B	0	-0.63
1448213_at	Anxa1	annexin A1	0	-0.63
1433586_at	Rgmb	RGM domain family, member B	0	-0.61
1433587_at	Rgmb	RGM domain family, member B	0	-0.61
1423282_at	Pitpna	phosphatidylinositol transfer protein, alpha	0.001	-0.61
1437113_s_at	Pld1	phospholipase D1	0.001	-0.58
1440634_at	Gpc6	glypican 6	0.001	-0.54
1422101_at	Tnfrsf23	tumor necrosis factor receptor superfamily, member 23	0.002	-0.53
1428822_a_at	Snx24	sorting nexing 24	0.004	-0.52
1417647_at	Snx5	sorting nexin 5	0.002	-0.5
1428393_at	Nrn1	neuritin 1	0.003	-0.5
1422040_at	Sema7a	sema domain, immunoglobulin domain (Ig), and GPI membrane anchor, (semaphorin) 7A	0.002	-0.43
1459366_at	Rgmb	RGM domain family, member B	0.003	-0.41
1418758_a_at	Pscd3	pleckstrin homology, Sec7 and coiled-coil domains 3	0.003	-0.41
1425553_s_at	Hip1r	huntingtin interacting protein 1 related	0.002	0.4
1422163_at	Sh3pxd2a	SH3 and PX domains 2A	0.002	0.4
1429246_a_at	Anxa6	annexin A6	0.006	0.4
1415818_at	Anxa6	annexin A6	0.002	0.43
1429247_at	Anxa6	annexin A6	0.002	0.44
1430197_a_at	Pitpnm2	phosphatidylinositol transfer protein, membrane-associated 2	0.002	0.48
1442288_at	Anxa6	annexin A6	0.001	0.52
1416130_at	Prnp	prion protein	0	0.68
1455701_at	Snx26	sorting nexin 26	0	1.01
GO: 0005515 Protein binding
1420380_at	Ccl2	chemokine (C-C motif) ligand 2	0	-2.84
1420991_at	Ankrd1	ankyrin repeat domain 1 (cardiac muscle)	0	-2.65
1419043_a_at	Iigp1	interferon inducible GTPase 1	0	-2.63
1455660_at	Csf2rb	colony stimulating factor 2 receptor, beta, low-affinity (granulocyte-macrophage)	0	-2.54
1419042_at	Iigp1	interferon inducible GTPase 1	0	-2.44
1434089_at	Synpo	synaptopodin	0	-2.37
1421228_at	Ccl7	chemokine (C-C motif) ligand 7	0	-2.36
1419431_at	Ereg	epiregulin	0	-2.34
1426319_at	Pdgfd	platelet-derived growth factor, D polypeptide	0	-2.13
1435120_at	Cdh11	cadherin 11	0	-2.09
1420992_at	Ankrd1	ankyrin repeat domain 1 (cardiac muscle)	0	-2.09
1419589_at	Cd93	CD93 antigen	0	-2.05
1456046_at	Cd93	CD93 antigen	0	-2.01
1452124_at	Ank3	ankyrin 3, epithelial	0	-1.98
1417911_at	Ccna2	cyclin A2	0	-1.93
1421326_at	Csf2rb	colony stimulating factor 2 receptor, beta, low-affinity (granulocyte-macrophage)	0	-1.93
1456532_at	Pdgfd	platelet-derived growth factor, D polypeptide	0	-1.91
1417487_at	Fosl1	fos-like antigen 1	0	-1.9
1415834_at	Dusp6	dual specificity phosphatase 6	0	-1.86
1416309_at	Nusap1	nucleolar and spindle associated protein 1	0	-1.84
1455627_at	Col8a1	procollagen, type VIII, alpha 1	0	-1.84
1417910_at	Ccna2	cyclin A2	0	-1.83
1418175_at	Vdr	vitamin D receptor	0	-1.78
1418176_at	Vdr	vitamin D receptor	0	-1.77
1416802_a_at	Cdca5	cell division cycle associated 5	0	-1.77
1448627_s_at	Pbk	PDZ binding kinase	0	-1.77
1448226_at	Rrm2	ribonucleotide reductase M2	0	-1.77
1416505_at	Nr4a1	nuclear receptor subfamily 4, group A, member 1	0	-1.77
1448698_at	Ccnd1	cyclin D1	0	-1.76
1415811_at	Uhrf1	ubiquitin-like, containing PHD and RING finger domains, 1	0	-1.73
1417488_at	Fosl1	fos-like antigen 1	0	-1.71
1434437_x_at	Rrm2	ribonucleotide reductase M2	0	-1.71
1419943_s_at	Ccnb1	cyclin B1	0	-1.69
1442884_at	Hgf	hepatocyte growth factor	0	-1.65
1426640_s_at	Trib2	tribbles homolog 2 (Drosophila)	0	-1.65
1418440_at	Col8a1	procollagen, type VIII, alpha 1	0	-1.64
1455899_x_at	Socs3	suppressor of cytokine signaling 3	0	-1.64
1417420_at	Ccnd1	cyclin D1	0	-1.63
1417419_at	Ccnd1	cyclin D1	0	-1.62
1450757_at	Cdh11	cadherin 11	0	-1.61
1451596_a_at	Sphk1	sphingosine kinase 1	0	-1.61
1422814_at	Aspm	asp (abnormal spindle)-like, microcephaly associated (Drosophila)	0	-1.6
1426641_at	Trib2	tribbles homolog 2 (Drosophila)	0	-1.6
1433543_at	Anln	anillin, actin binding protein (scraps homolog, Drosophila)	0	-1.6
1450781_at	Hmga2	high mobility group AT-hook 2	0	-1.6
1456212_x_at	Socs3	suppressor of cytokine signaling 3	0	-1.6
1425663_at	Il1rn	interleukin 1 receptor antagonist	0	-1.58
1416120_at	Rrm2	ribonucleotide reductase M2	0	-1.57
1418441_at	Col8a1	procollagen, type VIII, alpha 1	0	-1.56
1418379_s_at	Gpr124	G protein-coupled receptor 124	0	-1.55
1451860_a_at	Trim30	tripartite motif protein 30	0	-1.55
1425357_a_at	Grem1	gremlin 1	0	-1.53
1415810_at	Uhrf1	ubiquitin-like, containing PHD and RING finger domains, 1	0	-1.52
1451866_a_at	Hgf	hepatocyte growth factor	0	-1.51
1419209_at	Cxcl1	chemokine (C-X-C motif) ligand 1	0	-1.5
1428104_at	Tpx2	TPX2, microtubule-associated protein homolog (Xenopus laevis)	0	-1.49
1424659_at	Slit2	slit homolog 2 (Drosophila)	0	-1.48
1438405_at	Fgf7	fibroblast growth factor 7	0	-1.48
1423017_a_at	Il1rn	interleukin 1 receptor antagonist	0	-1.46
1448788_at	Cd200	Cd200 antigen	0	-1.46
1449577_x_at	Tpm2	tropomyosin 2, beta	0	-1.46
1417455_at	Tgfb3	transforming growth factor, beta 3	0	-1.42
1418281_at	Rad51	RAD51 homolog (S. cerevisiae)	0	-1.42
1426865_a_at	Ncam1	neural cell adhesion molecule 1	0	-1.42
1434423_at	Gulp1	GULP, engulfment adaptor PTB domain containing 1	0	-1.41
1443394_at	Hmga2	high mobility group AT-hook 2	0	-1.4
1425379_at	Hgf	hepatocyte growth factor	0	-1.39
1425202_a_at	Ank3	ankyrin 3, epithelial	0	-1.39
1450981_at	Cnn2	calponin 2	0	-1.39
1450325_at	Angpt4	angiopoietin 4	0	-1.39
1417961_a_at	Trim30	tripartite motif protein 30	0	-1.39
1422851_at	Hmga2	high mobility group AT-hook 2	0	-1.38
1432092_a_at	Gulp1	GULP, engulfment adaptor PTB domain containing 1	0	-1.37
1428392_at	Rassf2	Ras association (RalGDS/AF-6) domain family 2	0	-1.36
1453771_at	Gulp1	GULP, engulfment adaptor PTB domain containing 1	0	-1.36
1437580_s_at	Nek2	NIMA (never in mitosis gene a)-related expressed kinase 2	0	-1.36
1451628_a_at	Ank3	ankyrin 3, epithelial	0	-1.35
1451798_at	Il1rn	interleukin 1 receptor antagonist	0	-1.35
1450637_a_at	Aebp1	AE binding protein 1	0	-1.33
1416664_at	Cdc20	cell division cycle 20 homolog (S. cerevisiae)	0	-1.32
1420924_at	Timp2	tissue inhibitor of metalloproteinase 2	0	-1.32
1416129_at	Errfi1	ERBB receptor feedback inhibitor 1	0	-1.31
1420498_a_at	Dab2	disabled homolog 2 (Drosophila)	0	-1.3
1428105_at	Tpx2	TPX2, microtubule-associated protein homolog (Xenopus laevis)	0	-1.29
1423463_a_at	D2Ertd750e	DNA segment, Chr 2, ERATO Doi 750, expressed	0	-1.29
1419816_s_at	Errfi1	ERBB receptor feedback inhibitor 1	0	-1.29
1422571_at	Thbs2	thrombospondin 2	0	-1.28
1444889_at	Rassf2	Ras association (RalGDS/AF-6) domain family 2	0	-1.28
1426864_a_at	Ncam1	neural cell adhesion molecule 1	0	-1.28
1429295_s_at	Trip13	thyroid hormone receptor interactor 13	0	-1.27
1437473_at	Maf	avian musculoaponeurotic fibrosarcoma (v-maf) AS42 oncogene homolog	0	-1.27
1419738_a_at	Tpm2	tropomyosin 2, beta	0	-1.27
1458241_at	Hmga2	high mobility group AT-hook 2	0	-1.27
1425028_a_at	Tpm2	tropomyosin 2, beta	0	-1.26
1456442_at	Rab3il1	RAB3A interacting protein (rabin3)-like 1	0	-1.26
1446196_at	Hmga2	high mobility group AT-hook 2	0	-1.26
1416118_at	Trim59	tripartite motif-containing 59	0	-1.26
1419638_at	Efnb2	ephrin B2	0	-1.25
1422243_at	Fgf7	fibroblast growth factor 7	0	-1.25
1448655_at	Lrp1	low density lipoprotein receptor-related protein 1	0	-1.24
1460591_at	Esr1	estrogen receptor 1 (alpha)	0	-1.24
1455164_at	Cdgap	Cdc42 GTPase-activating protein	0	-1.23
1424704_at	Runx2	runt related transcription factor 2	0	-1.23
1423407_a_at	Fbln2	fibulin 2	0	-1.22
1421045_at	Mrc2	mannose receptor, C type 2	0	-1.22
1423805_at	Dab2	disabled homolog 2 (Drosophila)	0	-1.21
1421911_at	Stat2	signal transducer and activator of transcription 2	0	-1.21
1418507_s_at	Socs2	suppressor of cytokine signaling 2	0	-1.21
1447849_s_at	Maf	avian musculoaponeurotic fibrosarcoma (v-maf) AS42 oncogene homolog	0	-1.21
1450716_at	Adamts1	a disintegrin-like and metallopeptidase (reprolysin type) with thrombospondin type 1 motif, 1	0	-1.21
1424596_s_at	Lmcd1	LIM and cysteine-rich domains 1	0	-1.2
1448314_at	Cdc2a	cell division cycle 2 homolog A (S. pombe)	0	-1.2
1458140_at	Slit2	slit homolog 2 (Drosophila)	0	-1.19
1449109_at	Socs2	suppressor of cytokine signaling 2	0	-1.18
1450663_at	Thbs2	thrombospondin 2	0	-1.17
1432022_at	Cdgap	Cdc42 GTPase-activating protein	0	-1.17
1454677_at	Timp2	tissue inhibitor of metalloproteinase 2	0	-1.17
1448494_at	Gas1	growth arrest specific 1	0	-1.16
1450070_s_at	Pak1	p21 (CDKN1A)-activated kinase 1	0	-1.16
1416299_at	Shcbp1	Shc SH2-domain binding protein 1	0	-1.16
1415923_at	Ndn	necdin	0	-1.16
1434728_at	Gria3	glutamate receptor, ionotropic, AMPA3 (alpha 3)	0	-1.16
1416576_at	Socs3	suppressor of cytokine signaling 3	0	-1.15
1456103_at	Pml	promyelocytic leukemia	0	-1.15
1456060_at	Maf	avian musculoaponeurotic fibrosarcoma (v-maf) AS42 oncogene homolog	0	-1.15
1427457_a_at	Bmp1	bone morphogenetic protein 1	0	-1.14
1433893_s_at	Spag5	sperm associated antigen 5	0	-1.13
1450850_at	Vil2	villin 2	0	-1.13
1436877_at	Lrch2	leucine-rich repeats and calponin homology (CH) domain containing 2	0	-1.12
1450678_at	Itgb2	integrin beta 2	0	-1.12
1455427_at	Angpt4	angiopoietin 4	0	-1.12
1422168_a_at	Bdnf	brain derived neurotrophic factor	0	-1.12
1448823_at	Cxcl12	chemokine (C-X-C motif) ligand 12	0	-1.11
1452163_at	Ets1	E26 avian leukemia oncogene 1, 5' domain	0	-1.11
1421044_at	Mrc2	mannose receptor, C type 2	0	-1.1
1438672_at	Parvb	parvin, beta	0	-1.1
1416808_at	Nid1	nidogen 1	0	-1.09
1423915_at	Olfml2b	olfactomedin-like 2B	0	-1.09
1450629_at	Lima1	LIM domain and actin binding 1	0	-1.09
1422865_at	Runx1	runt related transcription factor 1	0	-1.09
1425154_a_at	Csf1	colony stimulating factor 1 (macrophage)	0	-1.08
1433662_s_at	Timp2	tissue inhibitor of metalloproteinase 2	0	-1.08
1417574_at	Cxcl12	chemokine (C-X-C motif) ligand 12	0	-1.07
1450922_a_at	Tgfb2	transforming growth factor, beta 2	0	-1.06
1437185_s_at	Tmsb10	thymosin, beta 10	0	-1.06
1434376_at	Cd44	CD44 antigen	0	-1.06
1426010_a_at	Epb4.1l3	erythrocyte protein band 4.1-like 3	0	-1.06
1424511_at	Aurka	aurora kinase A	0	-1.06
1422640_at	Pcdhb9	protocadherin beta 9	0	-1.06
1438470_at	Socs2	suppressor of cytokine signaling 2	0	-1.06
1437404_at	Mast4	microtubule associated serine/threonine kinase family member 4	0	-1.05
1435382_at	Ndn	necdin	0	-1.05
1424089_a_at	Tcf4	transcription factor 4	0	-1.05
1450403_at	Stat2	signal transducer and activator of transcription 2	0	-1.05
1439556_at	Ncam1	neural cell adhesion molecule 1	0	-1.05
1435828_at	Maf	avian musculoaponeurotic fibrosarcoma (v-maf) AS42 oncogene homolog	0	-1.05
1418981_at	Casp12	caspase 12	0	-1.04
1458299_s_at	Nfkbie	nuclear factor of kappa light polypeptide gene enhancer in B-cells inhibitor, epsilon	0	-1.04
1445669_at	Spry4	sprouty homolog 4 (Drosophila)	0	-1.04
1434148_at	Tcf4	transcription factor 4	0	-1.03
1417586_at	Timeless	timeless homolog (Drosophila)	0	-1.03
1418815_at	Cdh2	cadherin 2	0	-1.03
1454015_a_at	Cdh13	cadherin 13	0	-1.03
1436902_x_at	Tmsb10	thymosin, beta 10	0	-1.02
1418677_at	Actn3	actinin alpha 3	0	-1.02
1450040_at	Timp2	tissue inhibitor of metalloproteinase 2	0	-1.02
1434140_at	Mcf2l	mcf.2 transforming sequence-like	0	-1.02
1434115_at	Cdh13	cadherin 13	0	-1.02
1436186_at	E2f8	E2F transcription factor 8	0	-1.02
1422514_at	Aebp1	AE binding protein 1	0	-1.01
1442849_at	Lrp1	low density lipoprotein receptor-related protein 1	0	-1.01
1420664_s_at	Procr	protein C receptor, endothelial	0	-1.01
1419062_at	Epb4.1l3	erythrocyte protein band 4.1-like 3	0	-1.01
1455154_at	Gli3	GLI-Kruppel family member GLI3	0	-1
1435264_at	Emilin2	elastin microfibril interfacer 2	0	-1
1416723_at	Tcf4	transcription factor 4	0	-0.99
1415943_at	Sdc1	syndecan 1	0	-0.99
1416855_at	Gas1	growth arrest specific 1	0	-0.99
1449141_at	Fblim1	filamin binding LIM protein 1	0	-0.99
1460302_at	Thbs1	thrombospondin 1	0.001	-0.99
1419838_s_at	Plk4	polo-like kinase 4 (Drosophila)	0	-0.98
1422499_at	Lima1	LIM domain and actin binding 1	0	-0.98
1420505_a_at	Stxbp1	syntaxin binding protein 1	0	-0.98
1420980_at	Pak1	p21 (CDKN1A)-activated kinase 1	0	-0.97
1439496_at	4921524J06Rik	RIKEN cDNA 4921524J06 gene	0	-0.97
1448316_at	Cmtm3	CKLF-like MARVEL transmembrane domain containing 3	0	-0.97
1426238_at	Bmp1	bone morphogenetic protein 1	0	-0.97
1440867_at	Spry4	sprouty homolog 4 (Drosophila)	0	-0.97
1450923_at	Tgfb2	transforming growth factor, beta 2	0	-0.97
1448466_at	Cdca5	cell division cycle associated 5	0	-0.97
1435383_x_at	Ndn	necdin	0	-0.97
1417244_a_at	Irf7	interferon regulatory factor 7	0	-0.97
1450377_at	Thbs1	thrombospondin 1	0.001	-0.97
1418569_at	Fblim1	filamin binding LIM protein 1	0	-0.96
1447862_x_at	Thbs2	thrombospondin 2	0	-0.96
1427465_at	Atp1a2	ATPase, Na+/K+ transporting, alpha 2 polypeptide	0	-0.96
1417219_s_at	Tmsb10	thymosin, beta 10	0	-0.96
1449297_at	Casp12	caspase 12	0	-0.96
1416454_s_at	Acta2	actin, alpha 2, smooth muscle, aorta	0	-0.96
1456623_at	Tpm1	tropomyosin 1, alpha	0.002	-0.96
1435468_at	D230025D16Rik	RIKEN cDNA D230025D16 gene	0	-0.95
1423551_at	Cdh13	cadherin 13	0	-0.95
1423747_a_at	Pdk1	pyruvate dehydrogenase kinase, isoenzyme 1	0	-0.95
1428391_at	Rab3il1	RAB3A interacting protein (rabin3)-like 1	0	-0.95
1448191_at	Plk1	polo-like kinase 1 (Drosophila)	0	-0.95
1416724_x_at	Tcf4	transcription factor 4	0	-0.94
1424198_at	Dlg5	discs, large homolog 5 (Drosophila)	0	-0.94
1422944_a_at	Diap3	diaphanous homolog 3 (Drosophila)	0	-0.94
1435727_s_at	Lima1	LIM domain and actin binding 1	0	-0.94
1446085_at	Socs2	suppressor of cytokine signaling 2	0	-0.94
1430604_a_at	Dab2	disabled homolog 2 (Drosophila)	0	-0.94
1423311_s_at	Tpbg	trophoblast glycoprotein	0	-0.94
1424634_at	Tceal1	transcription elongation factor A (SII)-like 1	0	-0.94
1426754_x_at	Ckap4	cytoskeleton-associated protein 4	0	-0.93
1452483_a_at	Cd44	CD44 antigen	0	-0.93
1429219_at	1200009F10Rik	RIKEN cDNA 1200009F10 gene	0	-0.92
1434149_at	Tcf4	transcription factor 4	0	-0.92
1460287_at	Timp2	tissue inhibitor of metalloproteinase 2	0	-0.92
1440051_at	Ppp3ca	protein phosphatase 3, catalytic subunit, alpha isoform	0	-0.92
1437270_a_at	Clcf1	cardiotrophin-like cytokine factor 1	0.001	-0.92
1452784_at	Itgav	integrin alpha V	0	-0.91
1420979_at	Pak1	p21 (CDKN1A)-activated kinase 1	0	-0.91
1417932_at	Il18	interleukin 18	0	-0.91
1422706_at	Tmepai	transmembrane, prostate androgen induced RNA	0	-0.91
1436051_at	Myo5a	myosin Va	0	-0.91
1452209_at	Pkp4	plakophilin 4	0	-0.91
1450945_at	Prkca	protein kinase C, alpha	0	-0.91
1436584_at	Spry2	sprouty homolog 2 (Drosophila)	0	-0.91
1434036_at	Mtss1	metastasis suppressor 1	0	-0.9
1455019_x_at	Ckap4	cytoskeleton-associated protein 4	0	-0.89
1454674_at	Fez1	fasciculation and elongation protein zeta 1 (zygin I)	0	-0.89
1423946_at	Pdlim2	PDZ and LIM domain 2	0	-0.89
1431430_s_at	Trim59	tripartite motif-containing 59	0	-0.89
1423760_at	Cd44	CD44 antigen	0	-0.89
1426725_s_at	Ets1	E26 avian leukemia oncogene 1, 5' domain	0	-0.89
1460220_a_at	Csf1	colony stimulating factor 1 (macrophage)	0	-0.89
1453757_at	Herc5	hect domain and RLD 5	0.001	-0.89
1460365_a_at	Dnm1	dynamin 1	0	-0.88
1452181_at	Ckap4	cytoskeleton-associated protein 4	0	-0.88
1423267_s_at	Itga5	integrin alpha 5 (fibronectin receptor alpha)	0	-0.88
1446598_at	Prkca	protein kinase C, alpha	0	-0.88
1448635_at	Smc2	structural maintenance of chromosomes 2	0	-0.87
1456890_at	Ddx58	DEAD (Asp-Glu-Ala-Asp) box polypeptide 58	0	-0.87
1448914_a_at	Csf1	colony stimulating factor 1 (macrophage)	0	-0.87
1423310_at	Tpbg	trophoblast glycoprotein	0	-0.87
1448469_at	Nid1	nidogen 1	0	-0.86
1419295_at	Creb3l1	cAMP responsive element binding protein 3-like 1	0	-0.86
1416077_at	Adm	adrenomedullin	0	-0.86
1423259_at	Id4	inhibitor of DNA binding 4	0.001	-0.86
1442586_at	Socs2	suppressor of cytokine signaling 2	0	-0.85
1438115_a_at	Slc9a3r1	solute carrier family 9 (sodium/hydrogen exchanger), isoform 3 regulator 1	0	-0.85
1450784_at	Reck	reversion-inducing-cysteine-rich protein with kazal motifs	0	-0.85
1425133_s_at	Rab3il1	RAB3A interacting protein (rabin3)-like 1	0	-0.85
1448834_at	Foxm1	forkhead box M1	0	-0.85
1437318_at	Pak3	p21 (CDKN1A)-activated kinase 3	0	-0.85
1443823_s_at	Atp1a2	ATPase, Na+/K+ transporting, alpha 2 polypeptide	0	-0.85
1448158_at	Sdc1	syndecan 1	0	-0.84
1422946_a_at	Dnmt1	DNA methyltransferase (cytosine-5) 1	0	-0.84
1435122_x_at	Dnmt1	DNA methyltransferase (cytosine-5) 1	0	-0.84
1439066_at	Angpt1	angiopoietin 1	0	-0.84
1419397_at	Pola1	polymerase (DNA directed), alpha 1	0	-0.84
1426677_at	Flna	filamin, alpha	0	-0.84
1437360_at	Pcdh19	protocadherin 19	0	-0.84
1428034_a_at	Tnfrsf9	tumor necrosis factor receptor superfamily, member 9	0.001	-0.84
1452381_at	Creb3l2	cAMP responsive element binding protein 3-like 2	0	-0.83
1435663_at	Esr1	estrogen receptor 1 (alpha)	0	-0.83
1445866_at	Mast4	microtubule associated serine/threonine kinase family member 4	0	-0.83
1448793_a_at	Sdc4	syndecan 4	0	-0.83
1437279_x_at	Sdc1	syndecan 1	0	-0.82
1427562_a_at	Prkca	protein kinase C, alpha	0	-0.82
1419184_a_at	Fhl2	four and a half LIM domains 2	0	-0.82
1450513_at	Cd33	CD33 antigen	0	-0.82
1423503_at	Jam3	junction adhesion molecule 3	0	-0.82
1422016_a_at	Cenph	centromere protein H	0	-0.82
1419754_at	Myo5a	myosin Va	0	-0.82
1439336_at	Tcf4	transcription factor 4	0	-0.82
1434322_at	Micall2	MICAL-like 2	0	-0.82
1451230_a_at	Wbp5	WW domain binding protein 5	0	-0.82
1455706_at	Stxbp4	syntaxin binding protein 4	0	-0.82
1426276_at	Ifih1	interferon induced with helicase C domain 1	0	-0.82
1419739_at	Tpm2	tropomyosin 2, beta	0	-0.82
1438677_at	Pkp4	plakophilin 4	0	-0.81
1417011_at	Sdc2	syndecan 2	0	-0.81
1449708_s_at	Chek1	checkpoint kinase 1 homolog (S. pombe)	0	-0.81
1419083_at	Tnfsf11	tumor necrosis factor (ligand) superfamily, member 11	0	-0.81
1439345_at	Gpnmb	glycoprotein (transmembrane) nmb	0	-0.81
1435836_at	Pdk1	pyruvate dehydrogenase kinase, isoenzyme 1	0	-0.81
1454933_at	2610027C15Rik	RIKEN cDNA 2610027C15 gene	0	-0.81
1418471_at	Pgf	placental growth factor	0	-0.81
1424630_a_at	Brca1	breast cancer 1	0.001	-0.81
1436708_x_at	Mcm4	minichromosome maintenance deficient 4 homolog (S. cerevisiae)	0.003	-0.81
1454974_at	Ntn1	netrin 1	0	-0.8
1426955_at	Col18a1	procollagen, type XVIII, alpha 1	0	-0.8
1448323_a_at	Bgn	biglycan	0	-0.8
1416066_at	Cd9	CD9 antigen	0	-0.8
1447839_x_at	Adm	adrenomedullin	0	-0.8
1442223_at	Enah	enabled homolog (Drosophila)	0	-0.8
1418237_s_at	Col18a1	procollagen, type XVIII, alpha 1	0	-0.79
1421441_at	Angpt1	angiopoietin 1	0	-0.79
1447946_at	Adam23	a disintegrin and metallopeptidase domain 23	0	-0.79
1421923_at	Sh3bp5	SH3-domain binding protein 5 (BTK-associated)	0	-0.79
1424826_s_at	Mtss1	metastasis suppressor 1	0	-0.79
1423516_a_at	Nid2	nidogen 2	0	-0.79
1423250_a_at	Tgfb2	transforming growth factor, beta 2	0	-0.79
1436954_at	Wipf1	WAS/WASL interacting protein family, member 1	0	-0.79
1436759_x_at	Cnn3	calponin 3, acidic	0	-0.79
1455556_at	Notch2	Notch gene homolog 2 (Drosophila)	0.001	-0.79
1437874_s_at	Hexb	hexosaminidase B	0.001	-0.79
1442280_at	D2Ertd750e	DNA segment, Chr 2, ERATO Doi 750, expressed	0	-0.78
1418518_at	Furin	furin (paired basic amino acid cleaving enzyme)	0	-0.78
1416214_at	Mcm4	minichromosome maintenance deficient 4 homolog (S. cerevisiae)	0	-0.78
1455034_at	Nr4a2	nuclear receptor subfamily 4, group A, member 2	0	-0.78
1418511_at	Dpt	dermatopontin	0.001	-0.78
1451989_a_at	Mapre2	microtubule-associated protein, RP/EB family, member 2	0.001	-0.78
1426755_at	Ckap4	cytoskeleton-associated protein 4	0	-0.77
1429693_at	Dab2	disabled homolog 2 (Drosophila)	0	-0.77
1437271_at	Clcf1	cardiotrophin-like cytokine factor 1	0	-0.77
1438634_x_at	Lasp1	LIM and SH3 protein 1	0	-0.77
1438037_at	Herc5	hect domain and RLD 5	0.001	-0.77
1426401_at	Ppp3ca	protein phosphatase 3, catalytic subunit, alpha isoform	0	-0.76
1448303_at	Gpnmb	glycoprotein (transmembrane) nmb	0	-0.76
1421198_at	Itgav	integrin alpha V	0	-0.76
1421624_a_at	Enah	enabled homolog (Drosophila)	0	-0.76
1424950_at	Sox9	SRY-box containing gene 9	0	-0.76
1441220_at	Magi2	membrane associated guanylate kinase, WW and PDZ domain containing 2	0	-0.76
1419662_at	Ogn	osteoglycin	0	-0.76
1431162_a_at	Enah	enabled homolog (Drosophila)	0.001	-0.76
1452872_at	Ank3	ankyrin 3, epithelial	0	-0.75
1415944_at	Sdc1	syndecan 1	0	-0.75
1415906_at	Tmsb4x	thymosin, beta 4, X chromosome	0	-0.75
1452911_at	Spred1	sprouty protein with EVH-1 domain 1, related sequence	0	-0.75
1451173_at	Lrrc49	leucine rich repeat containing 49	0	-0.75
1433768_at	Palld	palladin, cytoskeletal associated protein	0.001	-0.75
1424143_a_at	Cdt1	chromatin licensing and DNA replication factor 1	0.001	-0.75
1442322_at	Slit2	slit homolog 2 (Drosophila)	0	-0.74
1456280_at	Clspn	claspin homolog (Xenopus laevis)	0	-0.74
1423049_a_at	Tpm1	tropomyosin 1, alpha	0	-0.74
1424921_at	Brd4	bromodomain containing 4	0	-0.74
1437188_at	Gabbr1	gamma-aminobutyric acid (GABA-B) receptor, 1	0	-0.74
1424144_at	Cdt1	chromatin licensing and DNA replication factor 1	0	-0.74
1438116_x_at	Slc9a3r1	solute carrier family 9 (sodium/hydrogen exchanger), isoform 3 regulator 1	0	-0.73
1435384_at	Ube2n	ubiquitin-conjugating enzyme E2N	0	-0.73
1455570_x_at	Cnn3	calponin 3, acidic	0	-0.73
1433985_at	Abi2	abl-interactor 2	0	-0.73
1424768_at	Cald1	caldesmon 1	0.001	-0.73
1440866_at	Eif2ak2	eukaryotic translation initiation factor 2-alpha kinase 2	0.001	-0.73
1452056_s_at	Ppp3ca	protein phosphatase 3, catalytic subunit, alpha isoform	0	-0.72
1427986_a_at	Col16a1	procollagen, type XVI, alpha 1	0	-0.72
1436953_at	Wipf1	WAS/WASL interacting protein family, member 1	0	-0.72
1447945_at	Maf	avian musculoaponeurotic fibrosarcoma (v-maf) AS42 oncogene homolog	0	-0.72
1448405_a_at	Eid1	EP300 interacting inhibitor of differentiation 1	0	-0.72
1436861_at	Il7	interleukin 7	0	-0.72
1449591_at	Casp4	caspase 4, apoptosis-related cysteine peptidase	0	-0.72
1418209_a_at	Pfn2	profilin 2	0	-0.72
1429499_at	Fbxo5	F-box protein 5	0	-0.72
1420930_s_at	Ctnnal1	catenin (cadherin associated protein), alpha-like 1	0	-0.72
1448785_at	Runx1t1	runt-related transcription factor 1; translocated to, 1 (cyclin D-related)	0	-0.72
1416200_at	Il33	interleukin 33	0	-0.71
1428466_at	Chd3	chromodomain helicase DNA binding protein 3	0	-0.71
1434026_at	Atp8b2	Atpase, class I, type 8B, member 2	0	-0.71
1425654_a_at	Lima1	LIM domain and actin binding 1	0	-0.71
1426501_a_at	T2bp	Traf2 binding protein	0	-0.71
1420477_at	Nap1l1	nucleosome assembly protein 1-like 1	0	-0.71
1456125_a_at	Dynll1	dynein light chain LC8-type 1	0	-0.71
1419663_at	Ogn	osteoglycin	0	-0.71
1428647_at	Pbx1	pre B-cell leukemia transcription factor 1	0	-0.7
1428842_a_at	Ngfrap1	nerve growth factor receptor (TNFRSF16) associated protein 1	0	-0.7
1417391_a_at	Il16	interleukin 16	0	-0.7
1424800_at	Enah	enabled homolog (Drosophila)	0	-0.7
1421922_at	Sh3bp5	SH3-domain binding protein 5 (BTK-associated)	0	-0.7
1444422_at	Pcdh19	protocadherin 19	0	-0.7
1460732_a_at	Ppl	periplakin	0	-0.7
1435343_at	Dock10	dedicator of cytokinesis 10	0	-0.7
1437112_at	Pld1	phospholipase D1	0	-0.7
1424770_at	Cald1	caldesmon 1	0.001	-0.7
1444073_at	Maf	avian musculoaponeurotic fibrosarcoma (v-maf) AS42 oncogene homolog	0.001	-0.7
1417339_a_at	Dynll1	dynein light chain LC8-type 1	0.002	-0.7
1437784_at	Runx1t1	runt-related transcription factor 1; translocated to, 1 (cyclin D-related)	0	-0.69
1424801_at	Enah	enabled homolog (Drosophila)	0	-0.69
1417027_at	Trim2	tripartite motif protein 2	0	-0.69
1435977_at	Hdgfrp3	hepatoma-derived growth factor, related protein 3	0	-0.69
1418540_a_at	Ptpre	protein tyrosine phosphatase, receptor type, E	0	-0.69
1460036_at	Ap1s2	adaptor-related protein complex 1, sigma 2 subunit	0	-0.69
1444043_at	Gli3	GLI-Kruppel family member GLI3	0	-0.69
1424769_s_at	Cald1	caldesmon 1	0	-0.69
1460469_at	Tnfrsf9	tumor necrosis factor receptor superfamily, member 9	0.001	-0.69
1448123_s_at	Tgfbi	transforming growth factor, beta induced	0.001	-0.69
1424629_at	Brca1	breast cancer 1	0.001	-0.69
1452036_a_at	Tmpo	thymopoietin	0.001	-0.69
1428430_at	Rgmb	RGM domain family, member B	0	-0.68
1448545_at	Sdc2	syndecan 2	0	-0.68
1423721_at	Tpm1	tropomyosin 1, alpha	0	-0.68
1428585_at	Actn1	actinin, alpha 1	0	-0.68
1423725_at	Pls3	plastin 3 (T-isoform)	0	-0.68
1416206_at	Sipa1	signal-induced proliferation associated gene 1	0	-0.68
1447877_x_at	Dnmt1	DNA methyltransferase (cytosine-5) 1	0	-0.68
1419415_a_at	Rarg	retinoic acid receptor, gamma	0	-0.68
1456878_at	AI646023	expressed sequence AI646023	0.004	-0.68
1417587_at	Timeless	timeless homolog (Drosophila)	0	-0.67
1435649_at	Nexn	nexilin	0	-0.67
1460173_at	Lasp1	LIM and SH3 protein 1	0	-0.67
1418670_s_at	Hspg2	perlecan (heparan sulfate proteoglycan 2)	0	-0.67
1421964_at	Notch3	Notch gene homolog 3 (Drosophila)	0	-0.67
1448933_at	Pcdhb17	protocadherin beta 17	0	-0.67
1416656_at	Clic1	chloride intracellular channel 1	0	-0.67
1426825_at	Fmnl3	formin-like 3	0.001	-0.67
1457177_at	Rora	RAR-related orphan receptor alpha	0.002	-0.67
1426538_a_at	Trp53	transformation related protein 53	0	-0.66
1448682_at	Dynll1	dynein light chain LC8-type 1	0	-0.66
1426349_s_at	Tmpo	thymopoietin	0	-0.66
1448757_at	Pml	promyelocytic leukemia	0	-0.66
1426454_at	Arhgdib	Rho, GDP dissociation inhibitor (GDI) beta	0	-0.66
1423378_at	Adam23	a disintegrin and metallopeptidase domain 23	0	-0.66
1451417_at	Brca1	breast cancer 1	0	-0.66
1416016_at	Tap1	transporter 1, ATP-binding cassette, sub-family B (MDR/TAP)	0.001	-0.66
1436838_x_at	Cotl1	coactosin-like 1 (Dictyostelium)	0.001	-0.66
1417268_at	Cd14	CD14 antigen	0.001	-0.66
1428976_at	Tmpo	thymopoietin	0.002	-0.66
1434411_at	Col12a1	procollagen, type XII, alpha 1	0.002	-0.66
1430034_at	Cct4	chaperonin subunit 4 (delta)	0.004	-0.66
1425389_a_at	Runx2	runt related transcription factor 2	0	-0.65
1438478_a_at	Ppp3ca	protein phosphatase 3, catalytic subunit, alpha isoform	0	-0.65
1434610_at	Plec1	plectin 1	0	-0.65
1427357_at	Cda	cytidine deaminase	0	-0.65
1422169_a_at	Bdnf	brain derived neurotrophic factor	0	-0.65
1419132_at	Tlr2	toll-like receptor 2	0	-0.65
1435449_at	Bcl2l11	BCL2-like 11 (apoptosis facilitator)	0	-0.65
1435852_at	Spred3	sprouty-related, EVH1 domain containing 3	0	-0.65
1423268_at	Itga5	integrin alpha 5 (fibronectin receptor alpha)	0	-0.65
1452115_a_at	Plk4	polo-like kinase 4 (Drosophila)	0	-0.65
1450798_at	Tnxb	tenascin XB	0	-0.65
1425155_x_at	Csf1	colony stimulating factor 1 (macrophage)	0.001	-0.65
1451430_at	Slit2	slit homolog 2 (Drosophila)	0	-0.64
1417029_a_at	Trim2	tripartite motif protein 2	0	-0.64
1452415_at	Actn1	actinin, alpha 1	0	-0.64
1425532_a_at	Bin1	bridging integrator 1	0	-0.64
1445395_at	Prkca	protein kinase C, alpha	0	-0.64
1431394_a_at	Lrrk2	leucine-rich repeat kinase 2	0	-0.64
1436562_at	Ddx58	DEAD (Asp-Glu-Ala-Asp) box polypeptide 58	0	-0.64
1436984_at	Abi2	abl-interactor 2	0	-0.64
1421322_a_at	Isgf3g	interferon dependent positive acting transcription factor 3 gamma	0.001	-0.64
1429621_at	Cand2	cullin-associated and neddylation-dissociated 2 (putative)	0	-0.63
1423954_at	C3	complement component 3	0	-0.63
1416405_at	Bgn	biglycan	0	-0.63
1452156_a_at	Nisch	nischarin	0	-0.63
1428429_at	Rgmb	RGM domain family, member B	0	-0.63
1448213_at	Anxa1	annexin A1	0	-0.63
1451593_at	H2-D1	histocompatibility 2, D region locus 1	0	-0.63
1438271_at	Lpp	LIM domain containing preferred translocation partner in lipoma	0	-0.63
1415803_at	Cx3cl1	chemokine (C-X3-C motif) ligand 1	0	-0.63
1418345_at	Tnfsf13	tumor necrosis factor (ligand) superfamily, member 13	0	-0.63
1416094_at	Adam9	a disintegrin and metallopeptidase domain 9 (meltrin gamma)	0	-0.63
1448508_at	Traf3ip2	Traf3 interacting protein 2	0	-0.63
1455470_x_at	Lasp1	LIM and SH3 protein 1	0	-0.63
1417936_at	Ccl9	chemokine (C-C motif) ligand 9	0.001	-0.63
1438999_a_at	Nfat5	nuclear factor of activated T-cells 5	0	-0.62
1451422_at	Myo18a	myosin XVIIIa	0	-0.62
1448551_a_at	Trim2	tripartite motif protein 2	0	-0.62
1422020_at	Spry4	sprouty homolog 4 (Drosophila)	0	-0.62
1434699_at	6030408C04Rik	RIKEN cDNA 6030408C04 gene	0	-0.62
1428319_at	Pdlim7	PDZ and LIM domain 7	0.001	-0.62
1420422_at	Pcdhb21	protocadherin beta 21	0.001	-0.62
1449314_at	Zfpm2	zinc finger protein, multitype 2	0.002	-0.62
1429065_at	1200009F10Rik	RIKEN cDNA 1200009F10 gene	0.002	-0.62
1418350_at	Hbegf	heparin-binding EGF-like growth factor	0.002	-0.62
1449548_at	Efnb2	ephrin B2	0	-0.61
1455792_x_at	Ndn	necdin	0	-0.61
1433455_at	Sh2b3	SH2B adaptor protein 3	0	-0.61
1433586_at	Rgmb	RGM domain family, member B	0	-0.61
1433587_at	Rgmb	RGM domain family, member B	0	-0.61
1437889_x_at	Bgn	biglycan	0	-0.61
1431187_s_at	Dlg5	discs, large homolog 5 (Drosophila)	0	-0.61
1440595_at	Epb4.1l3	erythrocyte protein band 4.1-like 3	0	-0.61
1448765_at	Fyn	Fyn proto-oncogene	0	-0.61
1428777_at	Spred1	sprouty protein with EVH-1 domain 1, related sequence	0	-0.61
1439648_at	Anln	anillin, actin binding protein (scraps homolog, Drosophila)	0	-0.61
1435398_at	Stxbp5	syntaxin binding protein 5 (tomosyn)	0.001	-0.61
1417445_at	Ndc80	NDC80 homolog, kinetochore complex component (S. cerevisiae)	0.001	-0.61
1459860_x_at	Trim2	tripartite motif protein 2	0	-0.6
1437396_at	Creb3l2	cAMP responsive element binding protein 3-like 2	0	-0.6
1416407_at	Pea15a	phosphoprotein enriched in astrocytes 15A	0	-0.6
1418369_at	Prim1	DNA primase, p49 subunit	0	-0.6
1419416_a_at	Rarg	retinoic acid receptor, gamma	0	-0.6
1440169_x_at	Ifnar2	interferon (alpha and beta) receptor 2	0.001	-0.6
1420478_at	Nap1l1	nucleosome assembly protein 1-like 1	0.001	-0.6
1458213_at	Nfat5	nuclear factor of activated T-cells 5	0	-0.59
1450471_at	Smad3	MAD homolog 3 (Drosophila)	0	-0.59
1418380_at	Terf1	telomeric repeat binding factor 1	0	-0.59
1418572_x_at	Tnfrsf12a	tumor necrosis factor receptor superfamily, member 12a	0	-0.59
1454896_at	Rbpj	recombination signal binding protein for immunoglobulin kappa J region	0.001	-0.59
1438556_a_at	Tmod3	tropomodulin 3	0.001	-0.59
1456067_at	Gli3	GLI-Kruppel family member GLI3	0.001	-0.59
1448541_at	Klc1	kinesin light chain 1	0.001	-0.59
1441411_at	Lims1	LIM and senescent cell antigen-like domains 1	0.003	-0.59
1422021_at	Spry4	sprouty homolog 4 (Drosophila)	0	-0.58
1422006_at	Eif2ak2	eukaryotic translation initiation factor 2-alpha kinase 2	0	-0.58
1443255_s_at	Cdgap	Cdc42 GTPase-activating protein	0	-0.58
1458636_at	2610206B13Rik	RIKEN cDNA 2610206B13 gene	0.001	-0.58
1437113_s_at	Pld1	phospholipase D1	0.001	-0.58
1448898_at	Ccl9	chemokine (C-C motif) ligand 9	0.001	-0.58
1441333_at	Trps1	trichorhinophalangeal syndrome I (human)	0.002	-0.58
1431320_a_at	Myo5a	myosin Va	0.002	-0.58
1417753_at	Pkd2	polycystic kidney disease 2	0	-0.57
1427185_at	Mef2a	myocyte enhancer factor 2A	0	-0.57
1427739_a_at	Trp53	transformation related protein 53	0	-0.57
1418571_at	Tnfrsf12a	tumor necrosis factor receptor superfamily, member 12a	0.001	-0.57
1418210_at	Pfn2	profilin 2	0.001	-0.57
1423162_s_at	Spred1	sprouty protein with EVH-1 domain 1, related sequence	0.001	-0.57
1449061_a_at	Prim1	DNA primase, p49 subunit	0.001	-0.57
1418231_at	Lims1	LIM and senescent cell antigen-like domains 1	0.002	-0.57
1428427_at	Fbxl2	F-box and leucine-rich repeat protein 2	0.002	-0.57
1428579_at	Fmnl2	formin-like 2	0	-0.56
1455812_x_at	Vasn	vasorin	0	-0.56
1419835_s_at	Plec1	plectin 1	0	-0.56
1444319_at	E2f8	E2F transcription factor 8	0	-0.56
1417012_at	Sdc2	syndecan 2	0	-0.56
1426580_at	Plk4	polo-like kinase 4 (Drosophila)	0	-0.56
1438375_at	Fbln2	fibulin 2	0	-0.56
1450223_at	Apaf1	apoptotic peptidase activating factor 1	0	-0.56
1452197_at	Smc4	structural maintenance of chromosomes 4	0	-0.56
1439084_at	Cxcl12	chemokine (C-X-C motif) ligand 12	0	-0.56
1428881_at	Klc1	kinesin light chain 1	0	-0.56
1426324_at	H2-D1	histocompatibility 2, D region locus 1	0.001	-0.56
1417297_at	Itpr3	inositol 1,4,5-triphosphate receptor 3	0.001	-0.56
1418114_at	Rbpj	recombination signal binding protein for immunoglobulin kappa J region	0.001	-0.56
1441358_at	Pcdhb16	protocadherin beta 16	0.001	-0.56
1448656_at	Cacnb3	calcium channel, voltage-dependent, beta 3 subunit	0.001	-0.56
1451683_x_at	H2-D1	histocompatibility 2, D region locus 1	0.003	-0.56
1418930_at	Cxcl10	chemokine (C-X-C motif) ligand 10	0.005	-0.56
1418624_at	Ybx1	Y box protein 1	0	-0.55
1450982_at	Slc9a3r1	solute carrier family 9 (sodium/hydrogen exchanger), isoform 3 regulator 1	0	-0.55
1416614_at	Eid1	EP300 interacting inhibitor of differentiation 1	0	-0.55
1448183_a_at	Hif1a	hypoxia inducible factor 1, alpha subunit	0.001	-0.55
1431375_s_at	Parva	parvin, alpha	0.001	-0.55
1420950_at	Znrf1	zinc and ring finger 1	0.001	-0.55
1420904_at	Il17ra	interleukin 17 receptor A	0.001	-0.55
1427228_at	Palld	palladin, cytoskeletal associated protein	0.002	-0.55
1455355_at	6030408C04Rik	RIKEN cDNA 6030408C04 gene	0.002	-0.55
1452347_at	Mef2a	myocyte enhancer factor 2A	0	-0.54
1422705_at	Tmepai	transmembrane, prostate androgen induced RNA	0	-0.54
1429660_s_at	Smc2	structural maintenance of chromosomes 2	0.001	-0.54
1451784_x_at	H2-D1	histocompatibility 2, D region locus 1	0.001	-0.54
1436025_at	Ccdc88a	coiled coil domain containing 88A	0.002	-0.54
1423241_a_at	Tfdp1	transcription factor Dp 1	0	-0.53
1416406_at	Pea15a	phosphoprotein enriched in astrocytes 15A	0	-0.53
1418587_at	Traf3	Tnf receptor-associated factor 3	0	-0.53
1427894_at	Vasn	vasorin	0.001	-0.53
1428646_at	Pbx1	pre B-cell leukemia transcription factor 1	0.001	-0.53
1452985_at	Uaca	uveal autoantigen with coiled-coil domains and ankyrin repeats	0.001	-0.53
1429227_x_at	Nap1l1	nucleosome assembly protein 1-like 1	0.001	-0.53
1425037_at	Fgd4	FYVE, RhoGEF and PH domain containing 4	0.001	-0.53
1419160_at	Golga3	golgi autoantigen, golgin subfamily a, 3	0.001	-0.53
1447020_at	Zfpm2	zinc finger protein, multitype 2	0.002	-0.53
1456853_at	EG237412	predicted gene, EG237412	0.002	-0.53
1429658_a_at	Smc2	structural maintenance of chromosomes 2	0.002	-0.53
1422101_at	Tnfrsf23	tumor necrosis factor receptor superfamily, member 23	0.002	-0.53
1422005_at	Eif2ak2	eukaryotic translation initiation factor 2-alpha kinase 2	0	-0.52
1423088_at	Tmod3	tropomodulin 3	0.001	-0.52
1427567_a_at	Tpm3	tropomyosin 3, gamma	0.001	-0.52
1436836_x_at	Cnn3	calponin 3, acidic	0.001	-0.52
1439264_x_at	Lasp1	LIM and SH3 protein 1	0.001	-0.52
1427260_a_at	Tpm3	tropomyosin 3, gamma	0.001	-0.52
1453761_at	Phf6	PHD finger protein 6	0.001	-0.52
1439805_at	Nfat5	nuclear factor of activated T-cells 5	0.001	-0.52
1416414_at	Emilin1	elastin microfibril interfacer 1	0.002	-0.52
1428822_a_at	Snx24	sorting nexing 24	0.004	-0.52
1433857_at	Fat1	FAT tumor suppressor homolog 1 (Drosophila)	0	-0.51
1436216_s_at	2610204M08Rik	RIKEN cDNA 2610204M08 gene	0	-0.51
1440847_at	Mtss1	metastasis suppressor 1	0.001	-0.51
1420905_at	Il17ra	interleukin 17 receptor A	0.002	-0.51
1450472_s_at	Smad3	MAD homolog 3 (Drosophila)	0.002	-0.51
1448207_at	Lasp1	LIM and SH3 protein 1	0	-0.5
1426782_at	Gpr125	G protein-coupled receptor 125	0	-0.5
1416011_x_at	Ehd1	EH-domain containing 1	0.001	-0.5
1417028_a_at	Trim2	tripartite motif protein 2	0.001	-0.5
1454999_at	Phf21b	PHD finger protein 21B	0.001	-0.5
1422440_at	Cdk4	cyclin-dependent kinase 4	0.002	-0.5
1417647_at	Snx5	sorting nexin 5	0.002	-0.5
1426724_at	Cnn3	calponin 3, acidic	0	-0.49
1448861_at	Traf5	Tnf receptor-associated factor 5	0	-0.49
1423298_at	Add3	adducin 3 (gamma)	0.001	-0.49
1417947_at	Pcna	proliferating cell nuclear antigen	0.001	-0.49
1427385_s_at	Actn1	actinin, alpha 1	0.001	-0.49
1456135_s_at	Pxn	paxillin	0.001	-0.49
1453913_a_at	Tap2	transporter 2, ATP-binding cassette, sub-family B (MDR/TAP)	0.001	-0.49
1422441_x_at	Cdk4	cyclin-dependent kinase 4	0.002	-0.49
1423543_at	Swap70	SWA-70 protein	0.002	-0.49
1448526_at	Kpnb1	karyopherin (importin) beta 1	0.003	-0.49
1450641_at	Vim	vimentin	0.001	-0.48
1460222_at	Sh3bp1	SH3-domain binding protein 1	0.001	-0.48
1423297_at	Add3	adducin 3 (gamma)	0.001	-0.48
1448175_at	Ehd1	EH-domain containing 1	0.001	-0.48
1452046_a_at	Ppp1cc	protein phosphatase 1, catalytic subunit, gamma isoform	0.002	-0.48
1418840_at	Pdcd4	programmed cell death 4	0.003	-0.48
1449632_s_at	Fkbp10	FK506 binding protein 10	0.004	-0.48
1419329_at	Sorbs3	sorbin and SH3 domain containing 3	0	-0.47
1450854_at	Pa2g4	proliferation-associated 2G4	0.001	-0.47
1423628_s_at	Pcdhga12	protocadherin gamma subfamily A, 12	0.001	-0.47
1452589_at	Ptk7	PTK7 protein tyrosine kinase 7	0.001	-0.47
1460566_at	Mtap1a	microtubule-associated protein 1 A	0.001	-0.47
1420563_at	Gria3	glutamate receptor, ionotropic, AMPA3 (alpha 3)	0.002	-0.47
1418163_at	Tlr4	toll-like receptor 4	0.003	-0.47
1420142_s_at	Pa2g4	proliferation-associated 2G4	0.001	-0.46
1417558_at	Fyn	Fyn proto-oncogene	0.002	-0.46
1419737_a_at	Ldha	lactate dehydrogenase A	0.003	-0.46
1448276_at	Tspan4	tetraspanin 4	0.003	-0.46
1418136_at	Tgfb1i1	transforming growth factor beta 1 induced transcript 1	0.001	-0.45
1433908_a_at	Cttn	cortactin	0.002	-0.45
1419581_at	Dlg4	discs, large homolog 4 (Drosophila)	0.002	-0.45
1416124_at	Ccnd2	cyclin D2	0.004	-0.45
1421304_at	Klra2	killer cell lectin-like receptor, subfamily A, member 2	0.012	-0.45
1460551_at	Ran	RAN, member RAS oncogene family	0.001	-0.44
1437239_x_at	Phc2	polyhomeotic-like 2 (Drosophila)	0.001	-0.44
1449167_at	Epb4.1l4a	erythrocyte protein band 4.1-like 4a	0.001	-0.44
1423917_a_at	Cttn	cortactin	0.001	-0.44
1426946_at	Ranbp5	RAN binding protein 5	0.001	-0.44
1448406_at	Eid1	EP300 interacting inhibitor of differentiation 1	0.001	-0.44
1450208_a_at	Elmo1	engulfment and cell motility 1, ced-12 homolog (C. elegans)	0.002	-0.44
1457670_s_at	Lmna	lamin A	0.004	-0.44
1448228_at	Lox	lysyl oxidase	0.007	-0.44
1418099_at	Tnfrsf1b	tumor necrosis factor receptor superfamily, member 1b	0.001	-0.43
1450446_a_at	Socs1	suppressor of cytokine signaling 1	0.001	-0.43
1454960_at	Smad3	MAD homolog 3 (Drosophila)	0.002	-0.43
1450149_a_at	Ppp1cc	protein phosphatase 1, catalytic subunit, gamma isoform	0.002	-0.43
1425573_a_at	Ddef1	development and differentiation enhancing	0.003	-0.43
1416121_at	Lox	lysyl oxidase	0.008	-0.43
1439639_at	Phc2	polyhomeotic-like 2 (Drosophila)	0.002	-0.42
1416443_a_at	Sae1	SUMO1 activating enzyme subunit 1	0.002	-0.42
1425426_a_at	Mef2a	myocyte enhancer factor 2A	0.003	-0.42
1421252_a_at	Mef2a	myocyte enhancer factor 2A	0.005	-0.42
1431843_a_at	Nfkbie	nuclear factor of kappa light polypeptide gene enhancer in B-cells inhibitor, epsilon	0.002	-0.41
1459366_at	Rgmb	RGM domain family, member B	0.003	-0.41
1418758_a_at	Pscd3	pleckstrin homology, Sec7 and coiled-coil domains 3	0.003	-0.41
1419551_s_at	Stk39	serine/threonine kinase 39, STE20/SPS1 homolog (yeast)	0.003	-0.4
1426947_x_at	Col6a2	procollagen, type VI, alpha 2	0.004	-0.39
1434740_at	Scarf2	scavenger receptor class F, member 2	0.011	-0.38
1415973_at	Marcks	myristoylated alanine rich protein kinase C substrate	0.012	-0.38
1457465_at	Shroom4	shroom family member 4	0.006	-0.36
1435945_a_at	Kcnn4	potassium intermediate/small conductance calcium-activated channel, subfamily N, member 4	0.012	-0.36
1455717_s_at	Daam2	dishevelled associated activator of morphogenesis 2	0.017	-0.31
1429028_at	Dock11	dedicator of cytokinesis 11	0.005	0.33
1415930_a_at	Map1lc3b	microtubule-associated protein 1 light chain 3 beta	0.015	0.35
1416990_at	Rxrb	retinoid X receptor beta	0.003	0.37
1420785_at	Gab2	growth factor receptor bound protein 2-associated protein 2	0.003	0.38
1424034_at	Rora	RAR-related orphan receptor alpha	0.009	0.38
1425107_a_at	Lifr	leukemia inhibitory factor receptor	0.017	0.38
1436326_at	Rora	RAR-related orphan receptor alpha	0.017	0.38
1428651_at	Klhl24	kelch-like 24 (Drosophila)	0.002	0.39
1456260_at	Rbbp4	retinoblastoma binding protein 4	0.004	0.39
1450931_at	Dock9	dedicator of cytokinesis 9	0.005	0.39
1429351_at	Klhl24	kelch-like 24 (Drosophila)	0.01	0.39
1415992_at	Pigo	phosphatidylinositol glycan anchor biosynthesis, class O	0.002	0.4
1425553_s_at	Hip1r	huntingtin interacting protein 1 related	0.002	0.4
1452222_at	Utrn	utrophin	0.002	0.4
1422163_at	Sh3pxd2a	SH3 and PX domains 2A	0.002	0.4
1429399_at	Rnf125	ring finger protein 125	0.003	0.4
1449089_at	Nrip1	nuclear receptor interacting protein 1	0.003	0.4
1456131_x_at	Dag1	dystroglycan 1	0.002	0.41
1450932_s_at	Dock9	dedicator of cytokinesis 9	0.008	0.41
1420583_a_at	Rora	RAR-related orphan receptor alpha	0.012	0.41
1448985_at	Dusp22	dual specificity phosphatase 22	0.001	0.42
1448337_at	Uqcc	ubiquinol-cytochrome c reductase complex chaperone, CBP3 homolog (yeast)	0.001	0.42
1426404_a_at	Rnf11	ring finger protein 11	0.001	0.43
1418229_s_at	Nfu1	NFU1 iron-sulfur cluster scaffold homolog (S. cerevisiae)	0.001	0.43
1433876_at	Lrrc24	leucine rich repeat containing 24	0.002	0.43
1451153_a_at	Cyhr1	cysteine and histidine rich 1	0.002	0.43
1459322_at	Syne2	synaptic nuclear envelope 2	0.005	0.43
1439873_at	Dgkd	diacylglycerol kinase, delta	0.001	0.44
1421579_at	Hoxa9	homeo box A9	0.001	0.44
1434518_at	Phka2	phosphorylase kinase alpha 2	0.002	0.44
1451348_at	Depdc6	DEP domain containing 6	0.003	0.44
1436968_x_at	Klhl24	kelch-like 24 (Drosophila)	0.009	0.44
1422605_at	Ppp1r1a	protein phosphatase 1, regulatory (inhibitor) subunit 1A	0.001	0.45
1449281_at	Nrtn	neurturin	0.002	0.45
1418509_at	Cbr2	carbonyl reductase 2	0.002	0.45
1448539_a_at	Acy3	aspartoacylase (aminoacylase) 3	0.001	0.46
1451336_at	Lgals4	lectin, galactose binding, soluble 4	0.002	0.46
1440016_at	Dbt	dihydrolipoamide branched chain transacylase E2	0.004	0.46
1455165_at	Rora	RAR-related orphan receptor alpha	0.007	0.46
1420629_a_at	Dnaja3	DnaJ (Hsp40) homolog, subfamily A, member 3	0.001	0.47
1448761_a_at	Copg2	coatomer protein complex, subunit gamma 2	0.001	0.47
1423456_at	Bzw2	basic leucine zipper and W2 domains 2	0.001	0.47
1418259_a_at	Entpd2	ectonucleoside triphosphate diphosphohydrolase 2	0.002	0.47
1460652_at	Esrra	estrogen related receptor, alpha	0.002	0.47
1450184_s_at	Tef	thyrotroph embryonic factor	0.003	0.47
1421555_at	Adrb3	adrenergic receptor, beta 3	0.005	0.47
1433523_at	D930005D10Rik	RIKEN cDNA D930005D10 gene	0.008	0.47
1438938_x_at	Phb2	prohibitin 2	0	0.48
1449935_a_at	Dnaja3	DnaJ (Hsp40) homolog, subfamily A, member 3	0	0.48
1428186_at	Kctd6	potassium channel tetramerisation domain containing 6	0.001	0.48
1421359_at	Ret	ret proto-oncogene	0.002	0.48
1452798_s_at	Mapk1ip1	mitogen activated protein kinase 1 interacting protein 1	0.001	0.49
1422445_at	Itga6	integrin alpha 6	0.001	0.49
1416978_at	Fcgrt	Fc receptor, IgG, alpha chain transporter	0.001	0.49
1419283_s_at	Tns1	tensin 1	0.001	0.49
1452070_at	Dedd2	death effector domain-containing DNA binding protein 2	0.001	0.5
1425098_at	Zfp106	zinc finger protein 106	0.002	0.5
1418637_at	Etv3	ets variant gene 3	0.004	0.5
1424480_s_at	Akt2	thymoma viral proto-oncogene 2	0	0.51
1439685_at	Rnf11	ring finger protein 11	0.001	0.51
1418469_at	Nrip1	nuclear receptor interacting protein 1	0.001	0.51
1421324_a_at	Akt2	thymoma viral proto-oncogene 2	0	0.52
1422898_s_at	Slc22a12	solute carrier family 22 (organic anion/cation transporter), member 12	0	0.53
1419191_at	Hipk3	homeodomain interacting protein kinase 3	0.001	0.53
1449396_at	Aoc3	amine oxidase, copper containing 3	0.001	0.53
1421720_a_at	Dtx2	deltex 2 homolog (Drosophila)	0	0.54
1434490_at	Scarf1	scavenger receptor class F, member 1	0.001	0.54
1440311_at	Sorbs1	sorbin and SH3 domain containing 1	0.002	0.54
1424988_at	Mylip	myosin regulatory light chain interacting protein	0.002	0.54
1422477_at	Cables1	Cdk5 and Abl enzyme substrate 1	0	0.55
1417456_at	Gnpat	glyceronephosphate O-acyltransferase	0.001	0.55
1436325_at	Rora	RAR-related orphan receptor alpha	0.006	0.55
1426418_at	Atoh8	atonal homolog 8 (Drosophila)	0	0.56
1457809_at	Pcaf	p300/CBP-associated factor	0.001	0.56
1456358_at	Etv3	ets variant gene 3	0	0.58
1418635_at	Etv3	ets variant gene 3	0	0.58
1444349_at	Arid2	AT rich interactive domain 2 (Arid-rfx like)	0.001	0.58
1419107_at	Ophn1	oligophrenin 1	0	0.59
1417850_at	Rb1	retinoblastoma 1	0	0.6
1422115_a_at	Flt3l	FMS-like tyrosine kinase 3 ligand	0.001	0.6
1425869_a_at	Psen2	presenilin 2	0	0.63
1422444_at	Itga6	integrin alpha 6	0	0.63
1433564_at	Dgkd	diacylglycerol kinase, delta	0	0.64
1455967_at	Sorbs1	sorbin and SH3 domain containing 1	0	0.64
1443602_at	Ifngr1	interferon gamma receptor 1	0.001	0.64
1417000_at	Abtb1	ankyrin repeat and BTB (POZ) domain containing 1	0	0.66
1454295_at	Nrip1	nuclear receptor interacting protein 1	0.001	0.66
1438519_at	Klhl24	kelch-like 24 (Drosophila)	0.002	0.66
1454655_at	Dgkd	diacylglycerol kinase, delta	0	0.67
1416130_at	Prnp	prion protein	0	0.68
1426405_at	Rnf11	ring finger protein 11	0	0.71
1415997_at	Txnip	thioredoxin interacting protein	0.001	0.71
1418174_at	Dbp	D site albumin promoter binding protein	0	0.74
1443983_at	Sorbs1	sorbin and SH3 domain containing 1	0	0.74
1428394_at	Phyhd1	phytanoyl-CoA dioxygenase domain containing 1	0	0.75
1416321_s_at	Prelp	proline arginine-rich end leucine-rich repeat	0	0.75
1416322_at	Prelp	proline arginine-rich end leucine-rich repeat	0	0.78
1415996_at	Txnip	thioredoxin interacting protein	0	0.78
1416513_at	Lamb2	laminin, beta 2	0	0.78
1423166_at	Cd36	CD36 antigen	0	0.81
1427735_a_at	Acta1	actin, alpha 1, skeletal muscle	0.001	0.82
1450884_at	Cd36	CD36 antigen	0	0.84
1438211_s_at	Dbp	D site albumin promoter binding protein	0	0.86
1418393_a_at	Itga7	integrin alpha 7	0	0.87
1450883_a_at	Cd36	CD36 antigen	0	0.88
1455918_at	Adrb3	adrenergic receptor, beta 3	0	0.89
1424785_at	Angptl6	angiopoietin-like 6	0	0.96
1448755_at	Col15a1	procollagen, type XV	0	1.01
1455701_at	Snx26	sorting nexin 26	0	1.01
1424807_at	Lama4	laminin, alpha 4	0	1.52
1424220_a_at	Porcn	porcupine homolog (Drosophila)	0	1.56
GO: 0016462 Pyrophosphatase activity
1419043_a_at	Iigp1	interferon inducible GTPase 1	0	-2.63
1419042_at	Iigp1	interferon inducible GTPase 1	0	-2.44
1439036_a_at	Atp1b1	ATPase, Na+/K+ transporting, beta 1 polypeptide	0	-2.32
1439260_a_at	Enpp3	ectonucleotide pyrophosphatase/phosphodiesterase 3	0	-2.14
1438027_at	5830443L24Rik	RIKEN cDNA 5830443L24 gene	0	-2.1
1449009_at	Tgtp	T-cell specific GTPase	0	-2.06
1415945_at	Mcm5	minichromosome maintenance deficient 5, cell division cycle 46 (S. cerevisiae)	0	-1.94
1454788_at	Arl4c	ADP-ribosylation factor-like 4C	0	-1.87
1438852_x_at	Mcm6	minichromosome maintenance deficient 6 (MIS5 homolog, S. pombe) (S. cerevisiae)	0	-1.8
1427302_at	Enpp3	ectonucleotide pyrophosphatase/phosphodiesterase 3	0	-1.79
1438658_a_at	Edg3	endothelial differentiation, sphingolipid G-protein-coupled receptor, 3	0	-1.72
1452384_at	Enpp3	ectonucleotide pyrophosphatase/phosphodiesterase 3	0	-1.7
1416431_at	Tubb6	tubulin, beta 6	0	-1.51
1436512_at	Arl4c	ADP-ribosylation factor-like 4C	0	-1.5
1416251_at	Mcm6	minichromosome maintenance deficient 6 (MIS5 homolog, S. pombe) (S. cerevisiae)	0	-1.43
1418281_at	Rad51	RAD51 homolog (S. cerevisiae)	0	-1.42
1419469_at	Gnb4	guanine nucleotide binding protein, beta 4	0	-1.41
1434380_at	Gbp6	guanylate binding protein 6	0	-1.34
1429295_s_at	Trip13	thyroid hormone receptor interactor 13	0	-1.27
1418392_a_at	Gbp3	guanylate nucleotide binding protein 3	0	-1.27
1417019_a_at	Cdc6	cell division cycle 6 homolog (S. cerevisiae)	0	-1.25
1451426_at	Dhx58	DEXH (Asp-Glu-X-His) box polypeptide 58	0	-1.25
1419276_at	Enpp1	ectonucleotide pyrophosphatase/phosphodiesterase 1	0	-1.18
1419676_at	Mx2	myxovirus (influenza virus) resistance 2	0	-1.17
1419470_at	Gnb4	guanine nucleotide binding protein, beta 4	0	-1.1
1455719_at	Tubb5	tubulin, beta 5	0	-1.08
1425156_at	Gbp6	guanylate binding protein 6	0	-1.08
1437173_at	Edg3	endothelial differentiation, sphingolipid G-protein-coupled receptor, 3	0	-1.07
1417541_at	Hells	helicase, lymphoid specific	0	-1.05
1418776_at	5830443L24Rik	RIKEN cDNA 5830443L24 gene	0	-1.05
1418505_at	Nudt4	nudix (nucleoside diphosphate linked moiety X)-type motif 4	0	-1.04
1417141_at	Igtp	interferon gamma induced GTPase	0	-1.04
1435830_a_at	5430435G22Rik	RIKEN cDNA 5430435G22 gene	0	-1
1420028_s_at	Mcm3	minichromosome maintenance deficient 3 (S. cerevisiae)	0	-1
1449107_at	Nudt4	nudix (nucleoside diphosphate linked moiety X)-type motif 4	0	-0.98
1459546_s_at	Enpp1	ectonucleotide pyrophosphatase/phosphodiesterase 1	0	-0.97
1417793_at	Iigp2	interferon inducible GTPase 2	0	-0.96
1427465_at	Atp1a2	ATPase, Na+/K+ transporting, alpha 2 polypeptide	0	-0.96
1426652_at	Mcm3	minichromosome maintenance deficient 3 (S. cerevisiae)	0	-0.95
1419270_a_at	Dut	deoxyuridine triphosphatase	0	-0.91
1460365_a_at	Dnm1	dynamin 1	0	-0.88
1416256_a_at	Tubb5	tubulin, beta 5	0	-0.88
1416701_at	Rnd3	Rho family GTPase 3	0	-0.88
1418884_x_at	Tuba1a	tubulin, alpha 1A	0	-0.87
1456890_at	Ddx58	DEAD (Asp-Glu-Ala-Asp) box polypeptide 58	0	-0.87
1460661_at	Edg3	endothelial differentiation, sphingolipid G-protein-coupled receptor, 3	0	-0.86
1420549_at	Gbp1	guanylate nucleotide binding protein 1	0	-0.85
1443823_s_at	Atp1a2	ATPase, Na+/K+ transporting, alpha 2 polypeptide	0	-0.85
1426653_at	Mcm3	minichromosome maintenance deficient 3 (S. cerevisiae)	0	-0.84
1423890_x_at	Atp1b1	ATPase, Na+/K+ transporting, beta 1 polypeptide	0	-0.84
1426276_at	Ifih1	interferon induced with helicase C domain 1	0	-0.82
1436708_x_at	Mcm4	minichromosome maintenance deficient 4 homolog (S. cerevisiae)	0.003	-0.81
1447272_s_at	Atp10a	ATPase, class V, type 10A	0	-0.8
1416214_at	Mcm4	minichromosome maintenance deficient 4 homolog (S. cerevisiae)	0	-0.78
1436174_at	Atad2	ATPase family, AAA domain containing 2	0.001	-0.76
1416700_at	Rnd3	Rho family GTPase 3	0.001	-0.74
1449852_a_at	Ehd4	EH-domain containing 4	0	-0.72
1448942_at	Gng11	guanine nucleotide binding protein (G protein), gamma 11	0	-0.71
1434026_at	Atp8b2	Atpase, class I, type 8B, member 2	0	-0.71
1449318_at	Tubg2	tubulin, gamma 2	0	-0.66
1435906_x_at	Gbp2	guanylate nucleotide binding protein 2	0.001	-0.66
1416016_at	Tap1	transporter 1, ATP-binding cassette, sub-family B (MDR/TAP)	0.001	-0.66
1424987_at	5430435G22Rik	RIKEN cDNA 5430435G22 gene	0.001	-0.65
1447851_x_at	Atp10a	ATPase, class V, type 10A	0	-0.64
1436562_at	Ddx58	DEAD (Asp-Glu-Ala-Asp) box polypeptide 58	0	-0.64
1418109_at	Gspt2	G1 to S phase transition 2	0	-0.58
1418453_a_at	Atp1b1	ATPase, Na+/K+ transporting, beta 1 polypeptide	0	-0.58
1421430_at	Rad51l1	RAD51-like 1 (S. cerevisiae)	0.001	-0.58
1418240_at	Gbp2	guanylate nucleotide binding protein 2	0.001	-0.57
1451152_a_at	Atp1b1	ATPase, Na+/K+ transporting, beta 1 polypeptide	0.003	-0.51
1416011_x_at	Ehd1	EH-domain containing 1	0.001	-0.5
1417373_a_at	Tuba4a	tubulin, alpha 4A	0.001	-0.5
1453913_a_at	Tap2	transporter 2, ATP-binding cassette, sub-family B (MDR/TAP)	0.001	-0.49
1421152_a_at	Gnao1	guanine nucleotide binding protein, alpha o	0.002	-0.49
1436907_at	Nav1	neuron navigator 1	0.001	-0.48
1448175_at	Ehd1	EH-domain containing 1	0.001	-0.48
1460551_at	Ran	RAN, member RAS oncogene family	0.001	-0.44
1424829_at	A830007P12Rik	RIKEN cDNA A830007P12 gene	0.009	-0.41
1427347_s_at	Tubb2a	tubulin, beta 2a	0.007	-0.38
1449415_at	Chd1l	chromodomain helicase DNA binding protein 1-like	0.014	0.33
1423713_at	Abcb8	ATP-binding cassette, sub-family B (MDR/TAP), member 8	0.004	0.4
1416541_at	Clpb	ClpB caseinolytic peptidase B homolog (E. coli)	0.001	0.45
1417382_at	Entpd5	ectonucleoside triphosphate diphosphohydrolase 5	0.001	0.46
1418259_a_at	Entpd2	ectonucleoside triphosphate diphosphohydrolase 2	0.002	0.47
1455969_at	Nudt15	nudix (nucleoside diphosphate linked moiety X)-type motif 15	0.004	0.47
1434138_at	Prune	prune homolog (Drosophila)	0.001	0.48
1460333_at	Ddx59	DEAD (Asp-Glu-Ala-Asp) box polypeptide 59	0.001	0.5
1455221_at	Abcg1	ATP-binding cassette, sub-family G (WHITE), member 1	0.006	0.5
1436544_at	Atp10d	ATPase, Class V, type 10D	0	0.53
1451765_a_at	Entpd5	ectonucleoside triphosphate diphosphohydrolase 5	0.001	0.53
1424499_s_at	5730596K20Rik	RIKEN cDNA 5730596K20 gene	0	0.54
1424498_at	5730596K20Rik	RIKEN cDNA 5730596K20 gene	0.003	0.57
1431429_a_at	Arl4a	ADP-ribosylation factor-like 4A	0.004	0.58
1451376_at	5730596K20Rik	RIKEN cDNA 5730596K20 gene	0	0.61
1421840_at	Abca1	ATP-binding cassette, sub-family A (ABC1), member 1	0	0.62
1421129_a_at	Atp2a3	ATPase, Ca++ transporting, ubiquitous	0.001	0.64
1438809_at	Atp5c1	ATP synthase, H+ transporting, mitochondrial F1 complex, gamma polypeptide 1	0	0.68
1421839_at	Abca1	ATP-binding cassette, sub-family A (ABC1), member 1	0	0.78
1450392_at	Abca1	ATP-binding cassette, sub-family A (ABC1), member 1	0	0.84
1435092_at	Arl4a	ADP-ribosylation factor-like 4A	0	0.85
GO: 0004872 Receptor activity
1421228_at	Ccl7	chemokine (C-C motif) ligand 7	0	-2.36
1419589_at	Cd93	CD93 antigen	0	-2.05
1456046_at	Cd93	CD93 antigen	0	-2.01
1422141_s_at	Csprs	component of Sp100-rs	0	-2
1460416_s_at	Csprs	component of Sp100-rs	0	-1.9
1435792_at	Csprs	component of Sp100-rs	0	-1.88
1422140_at	Csprs	component of Sp100-rs	0	-1.85
1418175_at	Vdr	vitamin D receptor	0	-1.78
1418176_at	Vdr	vitamin D receptor	0	-1.77
1416505_at	Nr4a1	nuclear receptor subfamily 4, group A, member 1	0	-1.77
1418990_at	Ms4a4d	membrane-spanning 4-domains, subfamily A, member 4D	0	-1.61
1459903_at	Sema7a	sema domain, immunoglobulin domain (Ig), and GPI membrane anchor, (semaphorin) 7A	0	-1.6
1425663_at	Il1rn	interleukin 1 receptor antagonist	0	-1.58
1445882_at	Cd300lb	CD300 antigen like family member B	0	-1.58
1425733_a_at	Eps8	epidermal growth factor receptor pathway substrate 8	0	-1.57
1451446_at	Antxr1	anthrax toxin receptor 1	0	-1.56
1422824_s_at	Eps8	epidermal growth factor receptor pathway substrate 8	0	-1.51
1423017_a_at	Il1rn	interleukin 1 receptor antagonist	0	-1.46
1456494_a_at	AI451617	expressed sequence AI451617	0	-1.46
1454890_at	Amot	angiomotin	0	-1.44
1422823_at	Eps8	epidermal growth factor receptor pathway substrate 8	0	-1.43
1434891_at	Ptgfrn	prostaglandin F2 receptor negative regulator	0	-1.41
1418912_at	Plxdc2	plexin domain containing 2	0	-1.39
1418187_at	Ramp2	receptor (calcitonin) activity modifying protein 2	0	-1.38
1450156_a_at	Hmmr	hyaluronan mediated motility receptor (RHAMM)	0	-1.35
1451798_at	Il1rn	interleukin 1 receptor antagonist	0	-1.35
1429295_s_at	Trip13	thyroid hormone receptor interactor 13	0	-1.27
1435665_at	AI451617	expressed sequence AI451617	0	-1.27
1424902_at	Plxdc1	plexin domain containing 1	0	-1.26
1448655_at	Lrp1	low density lipoprotein receptor-related protein 1	0	-1.24
1460591_at	Esr1	estrogen receptor 1 (alpha)	0	-1.24
1421045_at	Mrc2	mannose receptor, C type 2	0	-1.22
1419693_at	Colec12	collectin sub-family member 12	0	-1.18
1448494_at	Gas1	growth arrest specific 1	0	-1.16
1431110_at	Plxdc2	plexin domain containing 2	0	-1.16
1450678_at	Itgb2	integrin beta 2	0	-1.12
1421044_at	Mrc2	mannose receptor, C type 2	0	-1.1
1434376_at	Cd44	CD44 antigen	0	-1.06
1450157_a_at	Hmmr	hyaluronan mediated motility receptor (RHAMM)	0	-1.06
1442849_at	Lrp1	low density lipoprotein receptor-related protein 1	0	-1.01
1420664_s_at	Procr	protein C receptor, endothelial	0	-1.01
1416855_at	Gas1	growth arrest specific 1	0	-0.99
1423586_at	Axl	AXL receptor tyrosine kinase	0	-0.99
1452483_a_at	Cd44	CD44 antigen	0	-0.93
1452784_at	Itgav	integrin alpha V	0	-0.91
1436977_at	Eps8	epidermal growth factor receptor pathway substrate 8	0	-0.91
1450945_at	Prkca	protein kinase C, alpha	0	-0.91
1438716_at	AI451617	expressed sequence AI451617	0	-0.9
1452521_a_at	Plaur	plasminogen activator, urokinase receptor	0	-0.9
1423760_at	Cd44	CD44 antigen	0	-0.89
1423267_s_at	Itga5	integrin alpha 5 (fibronectin receptor alpha)	0	-0.88
1446598_at	Prkca	protein kinase C, alpha	0	-0.88
1426708_at	Antxr2	anthrax toxin receptor 2	0	-0.86
1418157_at	Nr2f1	nuclear receptor subfamily 2, group F, member 1	0	-0.86
1455030_at	Ptprj	protein tyrosine phosphatase, receptor type, J	0	-0.86
1428034_a_at	Tnfrsf9	tumor necrosis factor receptor superfamily, member 9	0.001	-0.84
1435663_at	Esr1	estrogen receptor 1 (alpha)	0	-0.83
1427562_a_at	Prkca	protein kinase C, alpha	0	-0.82
1419083_at	Tnfsf11	tumor necrosis factor (ligand) superfamily, member 11	0	-0.81
1416160_at	Nr2f2	nuclear receptor subfamily 2, group F, member 2	0	-0.81
1416158_at	Nr2f2	nuclear receptor subfamily 2, group F, member 2	0	-0.8
1455556_at	Notch2	Notch gene homolog 2 (Drosophila)	0.001	-0.79
1455034_at	Nr4a2	nuclear receptor subfamily 4, group A, member 2	0	-0.78
1432826_a_at	Cd80	CD80 antigen	0	-0.78
1448568_a_at	Slc20a1	solute carrier family 20, member 1	0	-0.78
1425815_a_at	Hmmr	hyaluronan mediated motility receptor (RHAMM)	0	-0.77
1438824_at	Slc20a1	solute carrier family 20, member 1	0.004	-0.77
1421198_at	Itgav	integrin alpha V	0	-0.76
1427584_at	Amot	angiomotin	0	-0.74
1448843_at	Ssr1	signal sequence receptor, alpha	0	-0.73
1435454_a_at	BC006779	cDNA sequence BC006779	0.001	-0.73
[truncated: 170 more rows]
