# Supplementary material for: Multiple Roles for the Non-Coding RNA SRA in Regulation of Adipogenesis and Insulin Sensitivity
Source: PLoS One. 2010 Dec 2;5(12):e14199. doi: 10.1371/journal.pone.0014199 (PMC2996286; doi:10.1371/journal.pone.0014199)
Supplement: Data Set S2 — (0.08 MB XLS) [file pone.0014199.s014.xls]

## Sheet: Data Set S2A
Data Set S2A. GO BP and gene listings of shSRA knockdown vs. shControl in 3T3-L1 cells
Probe set	Symbol	Gene name	p-value	Fold change
GO: 0048675 Axon extension
1420416_at	Sema3a	sema domain, immunoglobulin domain (Ig), short basic domain, secreted, (semaphorin) 3A	0.002	-0.47
1455917_at	Ntrk3	neurotrophic tyrosine kinase, receptor, type 3	0.002	-0.52
1435382_at	Ndn	necdin	0.004	-0.42
1446190_at	Dclk1	doublecortin-like kinase 1	0.013	-0.47
GO: 0007155 Cell adhesion
1449154_at	Col11a1	procollagen, type XI, alpha 1	0	-1.22
1418511_at	Dpt	dermatopontin	0	-1.05
1418599_at	Col11a1	procollagen, type XI, alpha 1	0.001	-0.88
1427257_at	Vcan	versican	0	-0.85
1427256_at	Vcan	versican	0.001	-0.69
1421694_a_at	Vcan	versican	0	-0.65
1425622_at	Edil3	EGF-like repeats and discoidin I-like domains 3	0	-0.6
1424010_at	Mfap4	microfibrillar-associated protein 4	0	-0.58
1433043_at	Vcan	versican	0.005	-0.56
1417860_a_at	Spon2	spondin 2, extracellular matrix protein	0	-0.51
1450625_at	Col5a2	procollagen, type V, alpha 2	0.001	-0.49
1423551_at	Cdh13	cadherin 13	0.003	-0.49
1416164_at	Fbln5	fibulin 5	0	-0.48
1426865_a_at	Ncam1	neural cell adhesion molecule 1	0.008	-0.48
1433474_at	Edil3	EGF-like repeats and discoidin I-like domains 3	0.003	-0.47
1423516_a_at	Nid2	nidogen 2	0.003	-0.47
1426864_a_at	Ncam1	neural cell adhesion molecule 1	0.011	-0.45
1435120_at	Cdh11	cadherin 11	0.004	-0.44
1416740_at	Col5a1	procollagen, type V, alpha 1	0.006	-0.44
1423760_at	Cd44	CD44 antigen	0.004	-0.42
1416414_at	Emilin1	elastin microfibril interfacer 1	0.008	-0.41
1434376_at	Cd44	CD44 antigen	0.011	-0.41
1427884_at	Col3a1	procollagen, type III, alpha 1	0.013	-0.36
1424800_at	Enah	enabled homolog (Drosophila)	0.015	-0.35
1423571_at	Edg1	endothelial differentiation sphingolipid G-protein-coupled receptor 1	0.006	-0.34
1424801_at	Enah	enabled homolog (Drosophila)	0.01	-0.34
1434740_at	Scarf2	scavenger receptor class F, member 2	0.017	-0.33
1455967_at	Sorbs1	sorbin and SH3 domain containing 1	0.017	0.32
1440311_at	Sorbs1	sorbin and SH3 domain containing 1	0.016	0.37
1449799_s_at	Pkp2	plakophilin 2	0.012	0.42
1443983_at	Sorbs1	sorbin and SH3 domain containing 1	0.003	0.51
GO: 0030199 Collagen fibril organization
1449154_at	Col11a1	procollagen, type XI, alpha 1	0	-1.22
1416121_at	Lox	lysyl oxidase	0	-0.62
1450625_at	Col5a2	procollagen, type V, alpha 2	0.001	-0.49
1448228_at	Lox	lysyl oxidase	0.001	-0.56
1418599_at	Col11a1	procollagen, type XI, alpha 1	0.001	-0.88
1457058_at	Adamts2	a disintegrin-like and metallopeptidase (reprolysin type) with thrombospondin type 1 motif, 2	0.004	-0.52
1435990_at	Adamts2	a disintegrin-like and metallopeptidase (reprolysin type) with thrombospondin type 1 motif, 2	0.005	-0.54
GO: 0006956 Complement activation
1423153_x_at	Cfh	complement component factor h	0.003	-0.63
1424041_s_at	C1s	complement component 1, s subcomponent	0.006	-0.51
1418021_at	C4b	complement component 4B (Childo blood group)	0	1.13
GO: 0043062 Extra cellular structure organization and biogenesis
1449154_at	Col11a1	procollagen, type XI, alpha 1	0	-1.22
1418599_at	Col11a1	procollagen, type XI, alpha 1	0.001	-0.88
1416121_at	Lox	lysyl oxidase	0	-0.62
1421917_at	Pdgfra	platelet derived growth factor receptor, alpha polypeptide	0	-0.61
1448228_at	Lox	lysyl oxidase	0.001	-0.56
1435990_at	Adamts2	a disintegrin-like and metallopeptidase (reprolysin type) with thrombospondin type 1 motif, 2	0.005	-0.54
1421916_at	Pdgfra	platelet derived growth factor receptor, alpha polypeptide	0.002	-0.52
1457058_at	Adamts2	a disintegrin-like and metallopeptidase (reprolysin type) with thrombospondin type 1 motif, 2	0.004	-0.52
1450625_at	Col5a2	procollagen, type V, alpha 2	0.001	-0.49
1450784_at	Reck	reversion-inducing-cysteine-rich protein with kazal motifs	0.005	-0.4
GO: 0006633 Fatty acid biosynthetic process
1455889_at	Mlstd1	male sterility domain containing 1	0	-1.07
1424306_at	Elovl4	elongation of very long chain fatty acids (FEN1/Elo2, SUR4/Elo3, yeast)-like 4	0	-0.96
1451308_at	Elovl4	elongation of very long chain fatty acids (FEN1/Elo2, SUR4/Elo3, yeast)-like 4	0	-0.84
1417404_at	Elovl6	ELOVL family member 6, elongation of long chain fatty acids (yeast)	0.008	-0.46
1451417_at	Brca1	breast cancer 1	0.007	-0.44
1424629_at	Brca1	breast cancer 1	0.018	-0.43
1448816_at	Ptgis	prostaglandin I2 (prostacyclin) synthase	0.003	-0.42
GO: 0007186 G-protein coupled receptor protein signaling pathway
1415832_at	Agtr2	angiotensin II receptor, type 2	0	-1.18
1419634_a_at	Ghrh	growth hormone releasing hormone	0.001	-1.15
1417625_s_at	Cxcr7	chemokine (C-X-C motif) receptor 7	0	-0.81
1438658_a_at	Edg3	endothelial differentiation, sphingolipid G-protein-coupled receptor, 3	0	-0.65
1426110_a_at	Edg2	endothelial differentiation, lysophosphatidic acid G-protein-coupled receptor, 2	0	-0.64
1418379_s_at	Gpr124	G protein-coupled receptor 124	0.001	-0.55
1417143_at	Edg2	endothelial differentiation, lysophosphatidic acid G-protein-coupled receptor, 2	0	-0.54
1448606_at	Edg2	endothelial differentiation, lysophosphatidic acid G-protein-coupled receptor, 2	0	-0.52
1460661_at	Edg3	endothelial differentiation, sphingolipid G-protein-coupled receptor, 3	0.002	-0.47
1428176_at	Edg5	endothelial differentiation, sphingolipid G-protein-coupled receptor, 5	0.004	-0.39
1423571_at	Edg1	endothelial differentiation sphingolipid G-protein-coupled receptor 1	0.006	-0.34
1437173_at	Edg3	endothelial differentiation, sphingolipid G-protein-coupled receptor, 3	0.018	-0.31
1433523_at	D930005D10Rik	RIKEN cDNA D930005D10 gene	0.018	0.39
1427331_at	Adora1	adenosine A1 receptor	0.002	0.52
1427522_at	Arhgap20	Rho GTPase activating protein 20	0.002	0.54
1421555_at	Adrb3	adrenergic receptor, beta 3	0	0.62
1425296_a_at	Rgs3	regulator of G-protein signaling 3	0	0.73
1455918_at	Adrb3	adrenergic receptor, beta 3	0	0.8
1425701_a_at	Rgs3	regulator of G-protein signaling 3	0	0.92
1435495_at	Adora1	adenosine A1 receptor	0	0.98
GO: 0007188 G-protein signaling, coupled to cAMP nucleotide second message
1419634_a_at	Ghrh	growth hormone releasing hormone	0.001	-1.15
1438658_a_at	Edg3	endothelial differentiation, sphingolipid G-protein-coupled receptor, 3	0	-0.65
1460661_at	Edg3	endothelial differentiation, sphingolipid G-protein-coupled receptor, 3	0.002	-0.47
1423571_at	Edg1	endothelial differentiation sphingolipid G-protein-coupled receptor 1	0.006	-0.34
1437173_at	Edg3	endothelial differentiation, sphingolipid G-protein-coupled receptor, 3	0.018	-0.31
1421555_at	Adrb3	adrenergic receptor, beta 3	0	0.62
1455918_at	Adrb3	adrenergic receptor, beta 3	0	0.8
GO: 0007275 Multicellular organismal development
1449154_at	Col11a1	procollagen, type XI, alpha 1	0	-1.22
1419634_a_at	Ghrh	growth hormone releasing hormone	0.001	-1.15
1420512_at	Dkk2	dickkopf homolog 2 (Xenopus laevis)	0	-0.93
1418599_at	Col11a1	procollagen, type XI, alpha 1	0.001	-0.88
1427257_at	Vcan	versican	0	-0.85
1451596_a_at	Sphk1	sphingosine kinase 1	0	-0.78
1448696_at	Heph	hephaestin	0.001	-0.73
1427256_at	Vcan	versican	0.001	-0.69
1418219_at	Il15	interleukin 15	0	-0.68
1421365_at	Fst	follistatin	0	-0.67
1429348_at	Sema3c	sema domain, immunoglobulin domain (Ig), short basic domain, secreted, (semaphorin) 3C	0.002	-0.66
1422836_at	Mbnl3	muscleblind-like 3 (Drosophila)	0	-0.65
1421694_a_at	Vcan	versican	0	-0.65
1424951_at	Baiap2l1	BAI1-associated protein 2-like 1	0	-0.64
1425622_at	Edil3	EGF-like repeats and discoidin I-like domains 3	0	-0.6
1423484_at	Bicc1	bicaudal C homolog 1 (Drosophila)	0	-0.58
1439015_at	Gfra1	glial cell line derived neurotrophic factor family receptor alpha 1	0	-0.58
1436029_at	Bicc1	bicaudal C homolog 1 (Drosophila)	0	-0.57
1439364_a_at	Mmp2	matrix metallopeptidase 2	0	-0.57
1433043_at	Vcan	versican	0.005	-0.56
1419514_at	Pitx1	paired-like homeodomain transcription factor 1	0.001	-0.54
1428393_at	Nrn1	neuritin 1	0.001	-0.54
1449350_at	Osr1	odd-skipped related 1 (Drosophila)	0.004	-0.53
1441137_at	Bicc1	bicaudal C homolog 1 (Drosophila)	0.001	-0.52
1455917_at	Ntrk3	neurotrophic tyrosine kinase, receptor, type 3	0.002	-0.52
1417860_a_at	Spon2	spondin 2, extracellular matrix protein	0	-0.51
1416136_at	Mmp2	matrix metallopeptidase 2	0.001	-0.51
1450625_at	Col5a2	procollagen, type V, alpha 2	0.001	-0.49
1420416_at	Sema3a	sema domain, immunoglobulin domain (Ig), short basic domain, secreted, (semaphorin) 3A	0.002	-0.47
1433474_at	Edil3	EGF-like repeats and discoidin I-like domains 3	0.003	-0.47
1446190_at	Dclk1	doublecortin-like kinase 1	0.013	-0.47
1422020_at	Spry4	sprouty homolog 4 (Drosophila)	0.003	-0.45
1440867_at	Spry4	sprouty homolog 4 (Drosophila)	0.003	-0.44
1451417_at	Brca1	breast cancer 1	0.007	-0.44
1424629_at	Brca1	breast cancer 1	0.018	-0.43
1416855_at	Gas1	growth arrest specific 1	0.002	-0.42
1435382_at	Ndn	necdin	0.004	-0.42
1448494_at	Gas1	growth arrest specific 1	0.004	-0.41
1420566_at	Sphk1	sphingosine kinase 1	0.003	-0.4
1450784_at	Reck	reversion-inducing-cysteine-rich protein with kazal motifs	0.005	-0.4
1423690_s_at	Gpsm1	G-protein signalling modulator 1 (AGS3-like, C. elegans)	0.002	-0.39
1418415_at	Hoxb5	homeo box B5	0.012	-0.39
1417312_at	Dkk3	dickkopf homolog 3 (Xenopus laevis)	0.015	-0.39
1417959_at	Pdlim7	PDZ and LIM domain 7	0.004	-0.35
1416598_at	Glis2	GLIS family zinc finger 2	0.006	-0.35
1423571_at	Edg1	endothelial differentiation sphingolipid G-protein-coupled receptor 1	0.006	-0.34
1432331_a_at	Prrx2	paired related homeobox 2	0.008	-0.33
1447953_at	Egfl8	EGF-like domain 8	0.013	-0.29
a	Bcl2	B-cell leukemia/lymphoma 2	0.004	0.36
1452798_s_at	Mapk1ip1	mitogen activated protein kinase 1 interacting protein 1	0.002	0.39
1454904_at	Fas	Fas (TNF receptor superfamily member)	0.005	0.39
1447211_at	Nrip1	nuclear receptor interacting protein 1	0.002	0.42
1449799_s_at	Pkp2	plakophilin 2	0.012	0.42
1421951_at	Lhx1	LIM homeobox protein 1	0.006	0.44
1419404_s_at	Siah1b	seven in absentia 1B	0.001	0.58
1456722_at	Chrdl1	chordin-like 1	0	0.63
1422264_s_at	Klf9	Kruppel-like factor 9	0.002	0.65
GO: 0044236 Multicellular organismal metabolic process
1439364_a_at	Mmp2	matrix metallopeptidase 2	0	-0.57
1435990_at	Adamts2	a disintegrin-like and metallopeptidase (reprolysin type) with thrombospondin type 1 motif, 2	0.005	-0.54
1457058_at	Adamts2	a disintegrin-like and metallopeptidase (reprolysin type) with thrombospondin type 1 motif, 2	0.004	-0.52
1416136_at	Mmp2	matrix metallopeptidase 2	0.001	-0.51
1421555_at	Adrb3	adrenergic receptor, beta 3	0	0.62
1455918_at	Adrb3	adrenergic receptor, beta 3	0	0.8
GO: 0007399 Nervous system development
1419634_a_at	Ghrh	growth hormone releasing hormone	0.001	-1.15
1451596_a_at	Sphk1	sphingosine kinase 1	0	-0.78
1429348_at	Sema3c	sema domain, immunoglobulin domain (Ig), short basic domain, secreted, (semaphorin) 3C	0.002	-0.66
1415801_at	Gja1	gap junction membrane channel protein alpha 1	0.004	-0.65
1424951_at	Baiap2l1	BAI1-associated protein 2-like 1	0	-0.64
1437992_x_at	Gja1	gap junction membrane channel protein alpha 1	0.007	-0.62
1439015_at	Gfra1	glial cell line derived neurotrophic factor family receptor alpha 1	0	-0.58
1419514_at	Pitx1	paired-like homeodomain transcription factor 1	0.001	-0.54
1428393_at	Nrn1	neuritin 1	0.001	-0.54
1415800_at	Gja1	gap junction membrane channel protein alpha 1	0.013	-0.54
1455917_at	Ntrk3	neurotrophic tyrosine kinase, receptor, type 3	0.002	-0.52
1438650_x_at	Gja1	gap junction membrane channel protein alpha 1	0.004	-0.51
1420416_at	Sema3a	sema domain, immunoglobulin domain (Ig), short basic domain, secreted, (semaphorin) 3A	0.002	-0.47
1446190_at	Dclk1	doublecortin-like kinase 1	0.013	-0.47
1448823_at	Cxcl12	chemokine (C-X-C motif) ligand 12	0.009	-0.45
1435382_at	Ndn	necdin	0.004	-0.42
1420566_at	Sphk1	sphingosine kinase 1	0.003	-0.4
1423690_s_at	Gpsm1	G-protein signalling modulator 1 (AGS3-like, C. elegans)	0.002	-0.39
1416598_at	Glis2	GLIS family zinc finger 2	0.006	-0.35
1424800_at	Enah	enabled homolog (Drosophila)	0.015	-0.35
1423571_at	Edg1	endothelial differentiation sphingolipid G-protein-coupled receptor 1	0.006	-0.34
1424801_at	Enah	enabled homolog (Drosophila)	0.01	-0.34
1428853_at	Ptch1	patched homolog 1	0.003	0.43
1456722_at	Chrdl1	chordin-like 1	0	0.63
GO: 0006817 Phosphate transport
1449154_at	Col11a1	procollagen, type XI, alpha 1	0	-1.22
1418599_at	Col11a1	procollagen, type XI, alpha 1	0.001	-0.88
1450625_at	Col5a2	procollagen, type V, alpha 2	0.001	-0.49
1416740_at	Col5a1	procollagen, type V, alpha 1	0.006	-0.44
1416414_at	Emilin1	elastin microfibril interfacer 1	0.008	-0.41
1427020_at	Scara3	scavenger receptor class A, member 3	0.014	-0.4
1427884_at	Col3a1	procollagen, type III, alpha 1	0.013	-0.36
GO: 0048518 Positive regulation of biological process
1437423_a_at	Sra1	steroid receptor RNA activator 1	0	-2.35
1419634_a_at	Ghrh	growth hormone releasing hormone	0.001	-1.15
1456060_at	Maf	avian musculoaponeurotic fibrosarcoma (v-maf) AS42 oncogene homolog	0	-0.84
1451596_a_at	Sphk1	sphingosine kinase 1	0	-0.78
1437473_at	Maf	avian musculoaponeurotic fibrosarcoma (v-maf) AS42 oncogene homolog	0	-0.77
1447849_s_at	Maf	avian musculoaponeurotic fibrosarcoma (v-maf) AS42 oncogene homolog	0.001	-0.76
1418219_at	Il15	interleukin 15	0	-0.68
1421365_at	Fst	follistatin	0	-0.67
1444073_at	Maf	avian musculoaponeurotic fibrosarcoma (v-maf) AS42 oncogene homolog	0.001	-0.66
1438658_a_at	Edg3	endothelial differentiation, sphingolipid G-protein-coupled receptor, 3	0	-0.65
1435828_at	Maf	avian musculoaponeurotic fibrosarcoma (v-maf) AS42 oncogene homolog	0.002	-0.65
1424932_at	Egfr	epidermal growth factor receptor	0.003	-0.63
1423153_x_at	Cfh	complement component factor h	0.003	-0.63
1424041_s_at	C1s	complement component 1, s subcomponent	0.006	-0.51
1460661_at	Edg3	endothelial differentiation, sphingolipid G-protein-coupled receptor, 3	0.002	-0.47
1448823_at	Cxcl12	chemokine (C-X-C motif) ligand 12	0.009	-0.45
1451417_at	Brca1	breast cancer 1	0.007	-0.44
1424629_at	Brca1	breast cancer 1	0.018	-0.43
1428842_a_at	Ngfrap1	nerve growth factor receptor (TNFRSF16) associated protein 1	0.002	-0.41
1447945_at	Maf	avian musculoaponeurotic fibrosarcoma (v-maf) AS42 oncogene homolog	0.005	-0.41
1420566_at	Sphk1	sphingosine kinase 1	0.003	-0.4
1455333_at	Tns3	tensin 3	0.005	-0.38
1416598_at	Glis2	GLIS family zinc finger 2	0.006	-0.35
1423571_at	Edg1	endothelial differentiation sphingolipid G-protein-coupled receptor 1	0.006	-0.34
1437173_at	Edg3	endothelial differentiation, sphingolipid G-protein-coupled receptor, 3	0.018	-0.31
1424034_at	Rora	RAR-related orphan receptor alpha	0.014	0.34
1437122_at	Bcl2	B-cell leukemia/lymphoma 2	0.004	0.36
1420583_a_at	Rora	RAR-related orphan receptor alpha	0.016	0.37
1454904_at	Fas	Fas (TNF receptor superfamily member)	0.005	0.39
1442827_at	Tlr4	toll-like receptor 4	0.003	0.45
1436326_at	Rora	RAR-related orphan receptor alpha	0.004	0.47
1444349_at	Arid2	AT rich interactive domain 2 (Arid-rfx like)	0.002	0.49
1425107_a_at	Lifr	leukemia inhibitory factor receptor	0.002	0.49
1434099_at	Ppargc1a	peroxisome proliferative activated receptor, gamma, coactivator 1 alpha	0.001	0.61
1421555_at	Adrb3	adrenergic receptor, beta 3	0	0.62
1455918_at	Adrb3	adrenergic receptor, beta 3	0	0.8
1418021_at	C4b	complement component 4B (Childo blood group)	0	1.13
GO: 0051239 Regulation of multicellular organismal process
1418219_at	Il15	interleukin 15	0	-0.68
1415801_at	Gja1	gap junction membrane channel protein alpha 1	0.004	-0.65
1423153_x_at	Cfh	complement component factor h	0.003	-0.63
1437992_x_at	Gja1	gap junction membrane channel protein alpha 1	0.007	-0.62
1415800_at	Gja1	gap junction membrane channel protein alpha 1	0.013	-0.54
1438650_x_at	Gja1	gap junction membrane channel protein alpha 1	0.004	-0.51
1424041_s_at	C1s	complement component 1, s subcomponent	0.006	-0.51
1420416_at	Sema3a	sema domain, immunoglobulin domain (Ig), short basic domain, secreted, (semaphorin) 3A	0.002	-0.47
1421297_a_at	Cacna1c	calcium channel, voltage-dependent, L type, alpha 1C subunit	0.001	-0.4
1424034_at	Rora	RAR-related orphan receptor alpha	0.014	0.34
1442288_at	Anxa6	annexin A6	0.012	0.37
1420583_a_at	Rora	RAR-related orphan receptor alpha	0.016	0.37
1436326_at	Rora	RAR-related orphan receptor alpha	0.004	0.47
1421555_at	Adrb3	adrenergic receptor, beta 3	0	0.62
1455918_at	Adrb3	adrenergic receptor, beta 3	0	0.8
1418021_at	C4b	complement component 4B (Childo blood group)	0	1.13
GO: 0007165 Signal transduction
1415832_at	Agtr2	angiotensin II receptor, type 2	0	-1.18
1419634_a_at	Ghrh	growth hormone releasing hormone	0.001	-1.15
1455224_at	Angptl1	angiopoietin-like 1	0	-0.98
1448870_at	Ltbp1	latent transforming growth factor beta binding protein 1	0	-0.97
1420512_at	Dkk2	dickkopf homolog 2 (Xenopus laevis)	0	-0.93
1417625_s_at	Cxcr7	chemokine (C-X-C motif) receptor 7	0	-0.81
1420545_a_at	Chn1	chimerin (chimaerin) 1	0	-0.78
1421421_at	Angptl1	angiopoietin-like 1	0	-0.75
1421365_at	Fst	follistatin	0	-0.67
1429348_at	Sema3c	sema domain, immunoglobulin domain (Ig), short basic domain, secreted, (semaphorin) 3C	0.002	-0.66
1438658_a_at	Edg3	endothelial differentiation, sphingolipid G-protein-coupled receptor, 3	0	-0.65
1426110_a_at	Edg2	endothelial differentiation, lysophosphatidic acid G-protein-coupled receptor, 2	0	-0.64
1424951_at	Baiap2l1	BAI1-associated protein 2-like 1	0	-0.64
1424932_at	Egfr	epidermal growth factor receptor	0.003	-0.63
1416121_at	Lox	lysyl oxidase	0	-0.62
1421917_at	Pdgfra	platelet derived growth factor receptor, alpha polypeptide	0	-0.61
1424010_at	Mfap4	microfibrillar-associated protein 4	0	-0.58
1439015_at	Gfra1	glial cell line derived neurotrophic factor family receptor alpha 1	0	-0.58
1448228_at	Lox	lysyl oxidase	0.001	-0.56
1418379_s_at	Gpr124	G protein-coupled receptor 124	0.001	-0.55
1417143_at	Edg2	endothelial differentiation, lysophosphatidic acid G-protein-coupled receptor, 2	0	-0.54
1435990_at	Adamts2	a disintegrin-like and metallopeptidase (reprolysin type) with thrombospondin type 1 motif, 2	0.005	-0.54
1449099_at	Lrba	LPS-responsive beige-like anchor	0	-0.52
1448606_at	Edg2	endothelial differentiation, lysophosphatidic acid G-protein-coupled receptor, 2	0	-0.52
1455917_at	Ntrk3	neurotrophic tyrosine kinase, receptor, type 3	0.002	-0.52
1421916_at	Pdgfra	platelet derived growth factor receptor, alpha polypeptide	0.002	-0.52
1457058_at	Adamts2	a disintegrin-like and metallopeptidase (reprolysin type) with thrombospondin type 1 motif, 2	0.004	-0.52
1460661_at	Edg3	endothelial differentiation, sphingolipid G-protein-coupled receptor, 3	0.002	-0.47
1446190_at	Dclk1	doublecortin-like kinase 1	0.013	-0.47
1422020_at	Spry4	sprouty homolog 4 (Drosophila)	0.003	-0.45
1440867_at	Spry4	sprouty homolog 4 (Drosophila)	0.003	-0.44
1435382_at	Ndn	necdin	0.004	-0.42
1439618_at	Pde10a	phosphodiesterase 10A	0.002	-0.41
1422619_at	Ppap2a	phosphatidic acid phosphatase 2a	0.003	-0.41
1423690_s_at	Gpsm1	G-protein signalling modulator 1 (AGS3-like, C. elegans)	0.002	-0.39
1428176_at	Edg5	endothelial differentiation, sphingolipid G-protein-coupled receptor, 5	0.004	-0.39
1417312_at	Dkk3	dickkopf homolog 3 (Xenopus laevis)	0.015	-0.39
1431704_a_at	Ralgps2	Ral GEF with PH domain and SH3 binding motif 2	0.003	-0.38
1422620_s_at	Ppap2a	phosphatidic acid phosphatase 2a	0.005	-0.38
1455333_at	Tns3	tensin 3	0.005	-0.38
1436970_a_at	Pdgfrb	platelet derived growth factor receptor, beta polypeptide	0.018	-0.36
1423571_at	Edg1	endothelial differentiation sphingolipid G-protein-coupled receptor 1	0.006	-0.34
1417148_at	Pdgfrb	platelet derived growth factor receptor, beta polypeptide	0.014	-0.33
1418749_at	Psd3	pleckstrin and Sec7 domain containing 3	0.013	-0.31
1437173_at	Edg3	endothelial differentiation, sphingolipid G-protein-coupled receptor, 3	0.018	-0.31
1460551_at	Ran	RAN, member RAS oncogene family	0.016	-0.28
1459764_x_at	Snx10	sorting nexin 10	0.011	0.32
1455967_at	Sorbs1	sorbin and SH3 domain containing 1	0.017	0.32
1437122_at	Bcl2	B-cell leukemia/lymphoma 2	0.004	0.36
1440311_at	Sorbs1	sorbin and SH3 domain containing 1	0.016	0.37
1454904_at	Fas	Fas (TNF receptor superfamily member)	0.005	0.39
1433523_at	D930005D10Rik	RIKEN cDNA D930005D10 gene	0.018	0.39
1428853_at	Ptch1	patched homolog 1	0.003	0.43
1427052_at	Acacb	acetyl-Coenzyme A carboxylase beta	0.003	0.44
1442827_at	Tlr4	toll-like receptor 4	0.003	0.45
1422605_at	Ppp1r1a	protein phosphatase 1, regulatory (inhibitor) subunit 1A	0	0.49
1444512_at	Arhgap29	Rho GTPase activating protein 29	0.001	0.5
1443983_at	Sorbs1	sorbin and SH3 domain containing 1	0.003	0.51
1427331_at	Adora1	adenosine A1 receptor	0.002	0.52
1427522_at	Arhgap20	Rho GTPase activating protein 20	0.002	0.54
1421555_at	Adrb3	adrenergic receptor, beta 3	0	0.62
1422264_s_at	Klf9	Kruppel-like factor 9	0.002	0.65
1425296_a_at	Rgs3	regulator of G-protein signaling 3	0	0.73
1455918_at	Adrb3	adrenergic receptor, beta 3	0	0.8
1425701_a_at	Rgs3	regulator of G-protein signaling 3	0	0.92
1435495_at	Adora1	adenosine A1 receptor	0	0.98
GO: 0009888 Tissue development
1449154_at	Col11a1	procollagen, type XI, alpha 1	0	-1.22
1418599_at	Col11a1	procollagen, type XI, alpha 1	0.001	-0.88
1421365_at	Fst	follistatin	0	-0.67
1415801_at	Gja1	gap junction membrane channel protein alpha 1	0.004	-0.65
1437992_x_at	Gja1	gap junction membrane channel protein alpha 1	0.007	-0.62
1419514_at	Pitx1	paired-like homeodomain transcription factor 1	0.001	-0.54
1435990_at	Adamts2	a disintegrin-like and metallopeptidase (reprolysin type) with thrombospondin type 1 motif, 2	0.005	-0.54
1415800_at	Gja1	gap junction membrane channel protein alpha 1	0.013	-0.54
1449350_at	Osr1	odd-skipped related 1 (Drosophila)	0.004	-0.53
1455917_at	Ntrk3	neurotrophic tyrosine kinase, receptor, type 3	0.002	-0.52
1457058_at	Adamts2	a disintegrin-like and metallopeptidase (reprolysin type) with thrombospondin type 1 motif, 2	0.004	-0.52
1438650_x_at	Gja1	gap junction membrane channel protein alpha 1	0.004	-0.51
1450625_at	Col5a2	procollagen, type V, alpha 2	0.001	-0.49
1417959_at	Pdlim7	PDZ and LIM domain 7	0.004	-0.35
1437122_at	Bcl2	B-cell leukemia/lymphoma 2	0.004	0.36
1421951_at	Lhx1	LIM homeobox protein 1	0.006	0.44
1456722_at	Chrdl1	chordin-like 1	0	0.63
GO: 0007169 Transmembrane receptor tyrosine knise signaling pathway
1455224_at	Angptl1	angiopoietin-like 1	0	-0.98
1421421_at	Angptl1	angiopoietin-like 1	0	-0.75
1429348_at	Sema3c	sema domain, immunoglobulin domain (Ig), short basic domain, secreted, (semaphorin) 3C	0.002	-0.66
1424932_at	Egfr	epidermal growth factor receptor	0.003	-0.63
1416121_at	Lox	lysyl oxidase	0	-0.62
1421917_at	Pdgfra	platelet derived growth factor receptor, alpha polypeptide	0	-0.61
1439015_at	Gfra1	glial cell line derived neurotrophic factor family receptor alpha 1	0	-0.58
1448228_at	Lox	lysyl oxidase	0.001	-0.56
1455917_at	Ntrk3	neurotrophic tyrosine kinase, receptor, type 3	0.002	-0.52
1421916_at	Pdgfra	platelet derived growth factor receptor, alpha polypeptide	0.002	-0.52
1435382_at	Ndn	necdin	0.004	-0.42
1436970_a_at	Pdgfrb	platelet derived growth factor receptor, beta polypeptide	0.018	-0.36
1417148_at	Pdgfrb	platelet derived growth factor receptor, beta polypeptide	0.014	-0.33
1455967_at	Sorbs1	sorbin and SH3 domain containing 1	0.017	0.32
1440311_at	Sorbs1	sorbin and SH3 domain containing 1	0.016	0.37
1443983_at	Sorbs1	sorbin and SH3 domain containing 1	0.003	0.51
GO: 0035295 Tube development
1415801_at	Gja1	gap junction membrane channel protein alpha 1	0.004	-0.65
1416121_at	Lox	lysyl oxidase	0	-0.62
1437992_x_at	Gja1	gap junction membrane channel protein alpha 1	0.007	-0.62
1421917_at	Pdgfra	platelet derived growth factor receptor, alpha polypeptide	0	-0.61
1448228_at	Lox	lysyl oxidase	0.001	-0.56
1435990_at	Adamts2	a disintegrin-like and metallopeptidase (reprolysin type) with thrombospondin type 1 motif, 2	0.005	-0.54
1415800_at	Gja1	gap junction membrane channel protein alpha 1	0.013	-0.54
1421916_at	Pdgfra	platelet derived growth factor receptor, alpha polypeptide	0.002	-0.52
1457058_at	Adamts2	a disintegrin-like and metallopeptidase (reprolysin type) with thrombospondin type 1 motif, 2	0.004	-0.52
1438650_x_at	Gja1	gap junction membrane channel protein alpha 1	0.004	-0.51
1448823_at	Cxcl12	chemokine (C-X-C motif) ligand 12	0.009	-0.45
1423760_at	Cd44	CD44 antigen	0.004	-0.42
1434376_at	Cd44	CD44 antigen	0.011	-0.41
1455333_at	Tns3	tensin 3	0.005	-0.38
1424800_at	Enah	enabled homolog (Drosophila)	0.015	-0.35
1424801_at	Enah	enabled homolog (Drosophila)	0.01	-0.34
1428853_at	Ptch1	patched homolog 1	0.003	0.43

## Sheet: Data Set S2B
Data Set S2B. GO MF and gene listings of shSRA knockdown vs. shControl in 3T3-L1 cells
Probe set	Symbol	Gene name	p-value	Fold change
GO: 0005509 Calcium ion binding
1448870_at	Ltbp1	latent transforming growth factor beta binding protein 1	0	-0.97
1427257_at	Vcan	versican	0	-0.85
1427256_at	Vcan	versican	0.001	-0.69
1441845_at	Caps2	calcyphosphine 2	0	-0.68
1418061_at	Ltbp2	latent transforming growth factor beta binding protein 2	0.001	-0.67
1421694_a_at	Vcan	versican	0	-0.65
1425622_at	Edil3	EGF-like repeats and discoidin I-like domains 3	0	-0.6
1424010_at	Mfap4	microfibrillar-associated protein 4	0	-0.58
1439364_a_at	Mmp2	matrix metallopeptidase 2	0	-0.57
1439899_at	Galnt13	UDP-N-acetyl-alpha-D-galactosamine:polypeptide N-acetylgalactosaminyltransferase 13	0.009	-0.57
1433043_at	Vcan	versican	0.005	-0.56
1421045_at	Mrc2	mannose receptor, C type 2	0	-0.51
1416136_at	Mmp2	matrix metallopeptidase 2	0.001	-0.51
1424041_s_at	C1s	complement component 1, s subcomponent	0.006	-0.51
1423551_at	Cdh13	cadherin 13	0.003	-0.49
1416164_at	Fbln5	fibulin 5	0	-0.48
1433474_at	Edil3	EGF-like repeats and discoidin I-like domains 3	0.003	-0.47
1423516_a_at	Nid2	nidogen 2	0.003	-0.47
1435120_at	Cdh11	cadherin 11	0.004	-0.44
1457827_at	Arsj	arylsulfatase J	0.013	-0.41
1424382_at	Rcn3	reticulocalbin 3, EF-hand calcium binding domain	0.018	-0.41
1421297_a_at	Cacna1c	calcium channel, voltage-dependent, L type, alpha 1C subunit	0.001	-0.4
1423407_a_at	Fbln2	fibulin 2	0.002	-0.39
1421044_at	Mrc2	mannose receptor, C type 2	0.007	-0.39
1447953_at	Egfl8	EGF-like domain 8	0.013	-0.29
1442288_at	Anxa6	annexin A6	0.012	0.37
GO: 0019899 Enzyme binding
1436838_x_at	Cotl1	coactosin-like 1 (Dictyostelium)	0	-0.69
1455717_s_at	Daam2	dishevelled associated activator of morphogenesis 2	0	-0.53
1449099_at	Lrba	LPS-responsive beige-like anchor	0	-0.52
1455967_at	Sorbs1	sorbin and SH3 domain containing 1	0.017	0.32
1429028_at	Dock11	dedicator of cytokinesis 11	0.003	0.35
1450932_s_at	Dock9	dedicator of cytokinesis 9	0.011	0.36
1440311_at	Sorbs1	sorbin and SH3 domain containing 1	0.016	0.37
1447211_at	Nrip1	nuclear receptor interacting protein 1	0.002	0.42
1443983_at	Sorbs1	sorbin and SH3 domain containing 1	0.003	0.51
GO: 0030020 Extracellular matrix structural conferring tensile strength
1449154_at	Col11a1	procollagen, type XI, alpha 1	0	-1.22
1418599_at	Col11a1	procollagen, type XI, alpha 1	0.001	-0.88
1450625_at	Col5a2	procollagen, type V, alpha 2	0.001	-0.49
1416740_at	Col5a1	procollagen, type V, alpha 1	0.006	-0.44
1427884_at	Col3a1	procollagen, type III, alpha 1	0.013	-0.36
GO: 0048503 GPI anchor binding
1439015_at	Gfra1	glial cell line derived neurotrophic factor family receptor alpha 1	0	-0.58
1428393_at	Nrn1	neuritin 1	0.001	-0.54
1423551_at	Cdh13	cadherin 13	0.003	-0.49
1426865_a_at	Ncam1	neural cell adhesion molecule 1	0.008	-0.48
1426864_a_at	Ncam1	neural cell adhesion molecule 1	0.011	-0.45
1452474_a_at	Art3	ADP-ribosyltransferase 3	0.002	-0.44
1416855_at	Gas1	growth arrest specific 1	0.002	-0.42
1448494_at	Gas1	growth arrest specific 1	0.004	-0.41
1450784_at	Reck	reversion-inducing-cysteine-rich protein with kazal motifs	0.005	-0.4
1458006_at	Cpm	carboxypeptidase M	0.004	0.58
GO: 0004930 G-protein coupled receptor activity
1415832_at	Agtr2	angiotensin II receptor, type 2	0	-1.18
1417625_s_at	Cxcr7	chemokine (C-X-C motif) receptor 7	0	-0.81
1438658_a_at	Edg3	endothelial differentiation, sphingolipid G-protein-coupled receptor, 3	0	-0.65
1426110_a_at	Edg2	endothelial differentiation, lysophosphatidic acid G-protein-coupled receptor, 2	0	-0.64
1418379_s_at	Gpr124	G protein-coupled receptor 124	0.001	-0.55
1417143_at	Edg2	endothelial differentiation, lysophosphatidic acid G-protein-coupled receptor, 2	0	-0.54
1448606_at	Edg2	endothelial differentiation, lysophosphatidic acid G-protein-coupled receptor, 2	0	-0.52
1460661_at	Edg3	endothelial differentiation, sphingolipid G-protein-coupled receptor, 3	0.002	-0.47
1428176_at	Edg5	endothelial differentiation, sphingolipid G-protein-coupled receptor, 5	0.004	-0.39
1423571_at	Edg1	endothelial differentiation sphingolipid G-protein-coupled receptor 1	0.006	-0.34
1437173_at	Edg3	endothelial differentiation, sphingolipid G-protein-coupled receptor, 3	0.018	-0.31
1427331_at	Adora1	adenosine A1 receptor	0.002	0.52
1421555_at	Adrb3	adrenergic receptor, beta 3	0	0.62
1455918_at	Adrb3	adrenergic receptor, beta 3	0	0.8
1435495_at	Adora1	adenosine A1 receptor	0	0.98
GO: 0060089 Molecular transducer activity
1437423_a_at	Sra1	steroid receptor RNA activator 1	0	-2.35
1415832_at	Agtr2	angiotensin II receptor, type 2	0	-1.18
1417625_s_at	Cxcr7	chemokine (C-X-C motif) receptor 7	0	-0.81
1438658_a_at	Edg3	endothelial differentiation, sphingolipid G-protein-coupled receptor, 3	0	-0.65
1426110_a_at	Edg2	endothelial differentiation, lysophosphatidic acid G-protein-coupled receptor, 2	0	-0.64
1424932_at	Egfr	epidermal growth factor receptor	0.003	-0.63
1421917_at	Pdgfra	platelet derived growth factor receptor, alpha polypeptide	0	-0.61
1429313_at	Ror1	receptor tyrosine kinase-like orphan receptor 1	0	-0.59
1439015_at	Gfra1	glial cell line derived neurotrophic factor family receptor alpha 1	0	-0.58
1418379_s_at	Gpr124	G protein-coupled receptor 124	0.001	-0.55
1417143_at	Edg2	endothelial differentiation, lysophosphatidic acid G-protein-coupled receptor, 2	0	-0.54
1418538_at	Kdelr3	KDEL (Lys-Asp-Glu-Leu) endoplasmic reticulum protein retention receptor 3	0.003	-0.53
1448606_at	Edg2	endothelial differentiation, lysophosphatidic acid G-protein-coupled receptor, 2	0	-0.52
1455917_at	Ntrk3	neurotrophic tyrosine kinase, receptor, type 3	0.002	-0.52
1421916_at	Pdgfra	platelet derived growth factor receptor, alpha polypeptide	0.002	-0.52
1421045_at	Mrc2	mannose receptor, C type 2	0	-0.51
1418476_at	Crlf1	cytokine receptor-like factor 1	0.002	-0.49
1426865_a_at	Ncam1	neural cell adhesion molecule 1	0.008	-0.48
1460661_at	Edg3	endothelial differentiation, sphingolipid G-protein-coupled receptor, 3	0.002	-0.47
1426864_a_at	Ncam1	neural cell adhesion molecule 1	0.011	-0.45
1458657_at	Antxr1	anthrax toxin receptor 1	0.004	-0.44
1416855_at	Gas1	growth arrest specific 1	0.002	-0.42
1423760_at	Cd44	CD44 antigen	0.004	-0.42
1448494_at	Gas1	growth arrest specific 1	0.004	-0.41
1434376_at	Cd44	CD44 antigen	0.011	-0.41
1418269_at	Loxl3	lysyl oxidase-like 3	0.005	-0.4
1428176_at	Edg5	endothelial differentiation, sphingolipid G-protein-coupled receptor, 5	0.004	-0.39
1421044_at	Mrc2	mannose receptor, C type 2	0.007	-0.39
1434891_at	Ptgfrn	prostaglandin F2 receptor negative regulator	0.006	-0.38
1436970_a_at	Pdgfrb	platelet derived growth factor receptor, beta polypeptide	0.018	-0.36
1423571_at	Edg1	endothelial differentiation sphingolipid G-protein-coupled receptor 1	0.006	-0.34
1417148_at	Pdgfrb	platelet derived growth factor receptor, beta polypeptide	0.014	-0.33
1434740_at	Scarf2	scavenger receptor class F, member 2	0.017	-0.33
1437173_at	Edg3	endothelial differentiation, sphingolipid G-protein-coupled receptor, 3	0.018	-0.31
1424034_at	Rora	RAR-related orphan receptor alpha	0.014	0.34
1420583_a_at	Rora	RAR-related orphan receptor alpha	0.016	0.37
1454904_at	Fas	Fas (TNF receptor superfamily member)	0.005	0.39
1447211_at	Nrip1	nuclear receptor interacting protein 1	0.002	0.42
1428853_at	Ptch1	patched homolog 1	0.003	0.43
1442827_at	Tlr4	toll-like receptor 4	0.003	0.45
1443602_at	Ifngr1	interferon gamma receptor 1	0.008	0.45
1436326_at	Rora	RAR-related orphan receptor alpha	0.004	0.47
1425107_a_at	Lifr	leukemia inhibitory factor receptor	0.002	0.49
1427331_at	Adora1	adenosine A1 receptor	0.002	0.52
1434099_at	Ppargc1a	peroxisome proliferative activated receptor, gamma, coactivator 1 alpha	0.001	0.61
1421555_at	Adrb3	adrenergic receptor, beta 3	0	0.62
1425296_a_at	Rgs3	regulator of G-protein signaling 3	0	0.73
1455918_at	Adrb3	adrenergic receptor, beta 3	0	0.8
1425701_a_at	Rgs3	regulator of G-protein signaling 3	0	0.92
1435495_at	Adora1	adenosine A1 receptor	0	0.98
GO: 0016641 Oxidoreductase activity, acting on CH-NH2 group of donors oxygen as acceptor
1416121_at	Lox	lysyl oxidase	0	-0.62
1448228_at	Lox	lysyl oxidase	0.001	-0.56
1439096_at	Ddo	D-aspartate oxidase	0.001	-0.56
1418269_at	Loxl3	lysyl oxidase-like 3	0.005	-0.4
GO: 0005543 Phospholipid binding
1439015_at	Gfra1	glial cell line derived neurotrophic factor family receptor alpha 1	0	-0.58
1428393_at	Nrn1	neuritin 1	0.001	-0.54
1423551_at	Cdh13	cadherin 13	0.003	-0.49
1426865_a_at	Ncam1	neural cell adhesion molecule 1	0.008	-0.48
1426864_a_at	Ncam1	neural cell adhesion molecule 1	0.011	-0.45
1452474_a_at	Art3	ADP-ribosyltransferase 3	0.002	-0.44
1416855_at	Gas1	growth arrest specific 1	0.002	-0.42
1448494_at	Gas1	growth arrest specific 1	0.004	-0.41
1450784_at	Reck	reversion-inducing-cysteine-rich protein with kazal motifs	0.005	-0.4
1459764_x_at	Snx10	sorting nexin 10	0.011	0.32
1442288_at	Anxa6	annexin A6	0.012	0.37
1458006_at	Cpm	carboxypeptidase M	0.004	0.58
GO: 0004872 Receptor activity
1437423_a_at	Sra1	steroid receptor RNA activator 1	0	-2.35
1415832_at	Agtr2	angiotensin II receptor, type 2	0	-1.18
1417625_s_at	Cxcr7	chemokine (C-X-C motif) receptor 7	0	-0.81
1438658_a_at	Edg3	endothelial differentiation, sphingolipid G-protein-coupled receptor, 3	0	-0.65
1426110_a_at	Edg2	endothelial differentiation, lysophosphatidic acid G-protein-coupled receptor, 2	0	-0.64
1424932_at	Egfr	epidermal growth factor receptor	0.003	-0.63
1421917_at	Pdgfra	platelet derived growth factor receptor, alpha polypeptide	0	-0.61
1429313_at	Ror1	receptor tyrosine kinase-like orphan receptor 1	0	-0.59
1439015_at	Gfra1	glial cell line derived neurotrophic factor family receptor alpha 1	0	-0.58
1418379_s_at	Gpr124	G protein-coupled receptor 124	0.001	-0.55
1417143_at	Edg2	endothelial differentiation, lysophosphatidic acid G-protein-coupled receptor, 2	0	-0.54
1418538_at	Kdelr3	KDEL (Lys-Asp-Glu-Leu) endoplasmic reticulum protein retention receptor 3	0.003	-0.53
1448606_at	Edg2	endothelial differentiation, lysophosphatidic acid G-protein-coupled receptor, 2	0	-0.52
1455917_at	Ntrk3	neurotrophic tyrosine kinase, receptor, type 3	0.002	-0.52
1421916_at	Pdgfra	platelet derived growth factor receptor, alpha polypeptide	0.002	-0.52
1421045_at	Mrc2	mannose receptor, C type 2	0	-0.51
1418476_at	Crlf1	cytokine receptor-like factor 1	0.002	-0.49
1426865_a_at	Ncam1	neural cell adhesion molecule 1	0.008	-0.48
1460661_at	Edg3	endothelial differentiation, sphingolipid G-protein-coupled receptor, 3	0.002	-0.47
1426864_a_at	Ncam1	neural cell adhesion molecule 1	0.011	-0.45
1458657_at	Antxr1	anthrax toxin receptor 1	0.004	-0.44
1416855_at	Gas1	growth arrest specific 1	0.002	-0.42
1423760_at	Cd44	CD44 antigen	0.004	-0.42
1448494_at	Gas1	growth arrest specific 1	0.004	-0.41
1434376_at	Cd44	CD44 antigen	0.011	-0.41
1418269_at	Loxl3	lysyl oxidase-like 3	0.005	-0.4
1428176_at	Edg5	endothelial differentiation, sphingolipid G-protein-coupled receptor, 5	0.004	-0.39
1421044_at	Mrc2	mannose receptor, C type 2	0.007	-0.39
1434891_at	Ptgfrn	prostaglandin F2 receptor negative regulator	0.006	-0.38
1436970_a_at	Pdgfrb	platelet derived growth factor receptor, beta polypeptide	0.018	-0.36
1423571_at	Edg1	endothelial differentiation sphingolipid G-protein-coupled receptor 1	0.006	-0.34
1417148_at	Pdgfrb	platelet derived growth factor receptor, beta polypeptide	0.014	-0.33
1434740_at	Scarf2	scavenger receptor class F, member 2	0.017	-0.33
1437173_at	Edg3	endothelial differentiation, sphingolipid G-protein-coupled receptor, 3	0.018	-0.31
1424034_at	Rora	RAR-related orphan receptor alpha	0.014	0.34
1420583_a_at	Rora	RAR-related orphan receptor alpha	0.016	0.37
1454904_at	Fas	Fas (TNF receptor superfamily member)	0.005	0.39
1447211_at	Nrip1	nuclear receptor interacting protein 1	0.002	0.42
1428853_at	Ptch1	patched homolog 1	0.003	0.43
1442827_at	Tlr4	toll-like receptor 4	0.003	0.45
1443602_at	Ifngr1	interferon gamma receptor 1	0.008	0.45
1436326_at	Rora	RAR-related orphan receptor alpha	0.004	0.47
1425107_a_at	Lifr	leukemia inhibitory factor receptor	0.002	0.49
1427331_at	Adora1	adenosine A1 receptor	0.002	0.52
1434099_at	Ppargc1a	peroxisome proliferative activated receptor, gamma, coactivator 1 alpha	0.001	0.61
1421555_at	Adrb3	adrenergic receptor, beta 3	0	0.62
1455918_at	Adrb3	adrenergic receptor, beta 3	0	0.8
1435495_at	Adora1	adenosine A1 receptor	0	0.98
GO: 0017048 Rho GTPase activity
1455717_s_at	Daam2	dishevelled associated activator of morphogenesis 2	0	-0.53
1429028_at	Dock11	dedicator of cytokinesis 11	0.003	0.35
1450932_s_at	Dock9	dedicator of cytokinesis 9	0.011	0.36
GO: 0019199 Transmembrane receptor protein kinase activity
1424932_at	Egfr	epidermal growth factor receptor	0.003	-0.63
1421917_at	Pdgfra	platelet derived growth factor receptor, alpha polypeptide	0	-0.61
1429313_at	Ror1	receptor tyrosine kinase-like orphan receptor 1	0	-0.59
1455917_at	Ntrk3	neurotrophic tyrosine kinase, receptor, type 3	0.002	-0.52
1421916_at	Pdgfra	platelet derived growth factor receptor, alpha polypeptide	0.002	-0.52
1426865_a_at	Ncam1	neural cell adhesion molecule 1	0.008	-0.48
1426864_a_at	Ncam1	neural cell adhesion molecule 1	0.011	-0.45
1436970_a_at	Pdgfrb	platelet derived growth factor receptor, beta polypeptide	0.018	-0.36
1417148_at	Pdgfrb	platelet derived growth factor receptor, beta polypeptide	0.014	-0.33
