# Supplementary material for: Multiple Roles for the Non-Coding RNA SRA in Regulation of Adipogenesis and Insulin Sensitivity
Source: PLoS One. 2010 Dec 2;5(12):e14199. doi: 10.1371/journal.pone.0014199 (PMC2996286; doi:10.1371/journal.pone.0014199)
Supplement: Data Set S3 — (0.02 MB XLS) [file pone.0014199.s015.xls]

## Sheet: Data Set S3
Data Set S3A. GO BP gene listings of intersection genes between ST2 and 3T3-L1 cells
with SRA overexpression or knockdown
Probe set	Symbol	Gene name	SRA Vs. Control ST2 cells
			p-value	Fold change
GO: 0019882 Antigen processing and presentation
1451931_x_at	H2-L	histocompatibility 2, D region	0	-0.59
1424948_x_at	H2-K1	histocompatibility 2, K1, K region	0	-0.55
GO: 0051301 Cell division
1436808_x_at	Mcm5	minichromosome maintenance deficient 5, cell division cycle 46 (S. cerevisiae)	0	-1.85
1439377_x_at	Cdc20	cell division cycle 20 homolog (S. cerevisiae)	0	-1.53
1423847_at	Ncapd2	non-SMC condensin I complex, subunit D2	0	-0.68
1429590_at	Tacc1	transforming, acidic coiled-coil containing protein 1	0.001	-0.58
1429591_at	Tacc1	transforming, acidic coiled-coil containing protein 1	0.001	-0.43
1454909_at	Tacc1	transforming, acidic coiled-coil containing protein 1	0.004	-0.37
1444122_at	Sycp2	synaptonemal complex protein 2	0	0.81
GO: 0006954 Inflammatory response
1452519_a_at	Zfp36	zinc finger protein 36	0.012	-0.53
1418162_at	Tlr4	toll-like receptor 4	0.005	-0.47
1422044_at	Ndst1	N-deacetylase/N-sulfotransferase (heparan glucosaminyl) 1	0.003	-0.43
1448881_at	Hp	haptoglobin	0.012	-0.43
GO: 0000279 M-phase
1426817_at	Mki67	antigen identified by monoclonal antibody Ki 67	0	-1.77
1439377_x_at	Cdc20	cell division cycle 20 homolog (S. cerevisiae)	0	-1.53
1423847_at	Ncapd2	non-SMC condensin I complex, subunit D2	0	-0.68
1444122_at	Sycp2	synaptonemal complex protein 2	0	0.81
GO: 0000271 Polysaccharide biosynthetic process
1422044_at	Ndst1	N-deacetylase/N-sulfotransferase (heparan glucosaminyl) 1	0.003	-0.43
1433691_at	Ppp1r3c	protein phosphatase 1, regulatory (inhibitor) subunit 3C	0.006	0.76
GO: 0042035 Regulation of cytokine biosynthetic process
1418162_at	Tlr4	toll-like receptor 4	0.005	-0.47
1418318_at	Rnf128	ring finger protein 128	0.003	0.54
GO: 0009607 Response to biotic stimulus
1423754_at	Ifitm3	interferon induced transmembrane protein 3	0	-1.12
1426278_at	Ifi27	interferon, alpha-inducible protein 27	0.006	-0.91
1418162_at	Tlr4	toll-like receptor 4	0.005	-0.47
Data Set S3B. GO MF gene listings of intersection genes between ST2 and 3T3-L1 cells
with SRA overexpression or knockdown
GO: 0005520 Insulin-like growth factor binding
1419292_at	Htra3	HtrA serine peptidase 3	0.003	-0.52
1445966_at	Igf2r	insulin-like growth factor 2 receptor	0.002	-0.47
